# Supplementary material for: Bis(acetato-κO)[1,2-bis­(2-pyridyl­meth­oxy)benzene-κ4 N,O,O′,N′]copper(II) tetra­hydrate
Source: Acta Crystallogr Sect E Struct Rep Online. 2010 Jun 16;66(Pt 7):m787. doi: 10.1107/S1600536810021495 (PMC3006683; doi:10.1107/S1600536810021495)
Supplement: Supplementary file 1 [file e-66-0m787-sup1.cif]

##############################################################################
###                                                                        ###
###        Electronic paper (Acta Crystallographica Section E)             ###
###                                                                        ###
##############################################################################
#                                                                            #
# This CIF contains the data in a paper accepted for publication in Acta     #
# Crystallographica Section E. It conforms to the requirements of Notes      #
# for Authors for Section E, and has been peer reviewed under the auspices   #
# of the IUCr Commission on Journals.                                        #
#                                                                            #
# Full details of the Crystallographic Information File format               #
# are given in the paper "The Crystallographic Information File (CIF):       #
# a New Standard Archive File for Crystallography" by S. R. Hall, F. H.      #
# Allen and I. D. Brown [Acta Cryst. (1991), A47, 655-685].                  #
#                                                                            #
# The current version of the core CIF dictionary is obtainable from          #
# ftp://ftp.iucr.org/pub/cif_core.dic. The current version number is 2.4.    #
#                                                                            #
# Software is freely available for graphical display of the structure(s) in  #
# this CIF.  For information consult the CIF home page http://www.iucr.org/  #
# cif/home.html                                                              #
#                                                                            #
# This file may be used for bona fide research purposes within the           #
# scientific community so long as proper attribution is given to the journal # 
# article from which it was obtained.                                        #
#                                                                            #
##############################################################################
                                             
data_I
_audit_creation_method     SHELXL-97
_chemical_name_systematic
;
Bis(acetato-\k<i>O</i>)[1,2-bis(2-pyridylmethoxy)benzene-
\k^4^<i>N</i>,<i>O</i>,<i>O</i>',<i>N</i>']copper(II) tetrahydrate
;
_chemical_name_common     ?
_chemical_formula_moiety     'C22 H21 Cu N2 O6, 4(H2 O)'
_chemical_formula_sum     'C22 H29 Cu N2 O10'
_chemical_formula_iupac     '[Cu (C2 H3 O2)2 (C18 H16 N2 O2)], 4H2 O'
_chemical_formula_weight     545.02
_chemical_melting_point     ?
_symmetry_cell_setting     triclinic
_symmetry_space_group_name_H-M     'P -1'
_symmetry_space_group_name_Hall     '-P 1'
loop_
    _symmetry_equiv_pos_as_xyz
    'x, y, z'
    '-x, -y, -z'
_cell_length_a     8.0192(16)
_cell_length_b     11.291(2)
_cell_length_c     14.117(3)
_cell_angle_alpha     102.97(3)
_cell_angle_beta     92.69(3)
_cell_angle_gamma     93.70(3)
_cell_volume     1240.5(4)
_cell_formula_units_Z     2
_cell_measurement_reflns_used     10671
_cell_measurement_theta_min     3.03
_cell_measurement_theta_max     27.49
_cell_measurement_temperature     291(2)
_exptl_crystal_description     block
_exptl_crystal_colour     blue
_exptl_crystal_size_max     0.37
_exptl_crystal_size_mid     0.15
_exptl_crystal_size_min     0.14
_exptl_crystal_density_diffrn     1.459
_exptl_crystal_density_meas     ?
_exptl_crystal_density_method     'not measured'
_exptl_crystal_F_000     568
_exptl_absorpt_coefficient_mu     0.938
_exptl_absorpt_correction_type     multi-scan
_exptl_absorpt_process_details     '(ABSCOR; Higashi, 1995)'
_exptl_absorpt_correction_T_min     0.7259
_exptl_absorpt_correction_T_max     0.8799
_exptl_special_details
;
;
_diffrn_ambient_temperature     291(2)
_diffrn_radiation_type     MoK\a
_diffrn_radiation_wavelength     0.71073
_diffrn_radiation_source     'fine-focus sealed tube'
_diffrn_radiation_monochromator     graphite
_diffrn_measurement_device_type     'Rigaku R-AXIS RAPID'
_diffrn_measurement_method     '\w scan'
_diffrn_detector_area_resol_mean     ?
_diffrn_reflns_number     12216
_diffrn_reflns_av_R_equivalents     0.0431
_diffrn_reflns_av_sigmaI/netI     0.0617
_diffrn_reflns_theta_min     3.03
_diffrn_reflns_theta_max     27.48
_diffrn_reflns_theta_full     27.48
_diffrn_measured_fraction_theta_max     0.986
_diffrn_measured_fraction_theta_full     0.986
_diffrn_reflns_limit_h_min     -10
_diffrn_reflns_limit_h_max     9
_diffrn_reflns_limit_k_min     -14
_diffrn_reflns_limit_k_max     14
_diffrn_reflns_limit_l_min     -18
_diffrn_reflns_limit_l_max     18
_diffrn_standards_number     0
_diffrn_standards_interval_count     0
_diffrn_standards_interval_time     0
_diffrn_standards_decay_%     0
_refine_special_details
;
Refinement of <i>F</i>^2^ against ALL reflections. The weighted <i>R</i>-factor
<i>wR</i> and goodness of fit <i>S</i> are based on <i>F</i>^2^, conventional
<i>R</i>-factors <i>R</i> are based on <i>F</i>, with <i>F</i> set to zero for
negative <i>F</i>^2^. The threshold expression of <i>F</i>^2^ >
\s(<i>F</i>^2^) is used only for calculating <i>R</i>-factors(gt) <i>etc</i>.
and is not relevant to the choice of reflections for refinement.
<i>R</i>-factors based on <i>F</i>^2^ are statistically about twice as large
as those based on <i>F</i>, and <i>R</i>- factors based on ALL data will be
even larger.
;
_reflns_number_total     5621
_reflns_number_gt     4677
_reflns_threshold_expression     I>2sigma(I)
_refine_ls_structure_factor_coef     Fsqd
_refine_ls_matrix_type     full
_refine_ls_R_factor_all     0.0656
_refine_ls_R_factor_gt     0.0563
_refine_ls_wR_factor_gt     0.1648
_refine_ls_wR_factor_ref     0.1688
_refine_ls_goodness_of_fit_ref     1.046
_refine_ls_restrained_S_all     1.046
_refine_ls_number_reflns     5621
_refine_ls_number_parameters     318
_refine_ls_number_restraints     0
_refine_ls_hydrogen_treatment     constr
_refine_ls_weighting_scheme     calc
_refine_ls_weighting_details
         'calc w=1/[\s^2^(Fo^2^)+(0.0738P)^2^+2.5027P] where P=(Fo^2^+2Fc^2^)/3'
_atom_sites_solution_hydrogens     geom
_atom_sites_solution_primary     direct
_atom_sites_solution_secondary     difmap
_refine_ls_shift/su_max     0.001
_refine_ls_shift/su_mean     0.000
_refine_diff_density_max     1.142
_refine_diff_density_min     -0.444
_refine_ls_extinction_method     none
_refine_ls_extinction_coef     ?
loop_
    _atom_type_symbol
    _atom_type_description
    _atom_type_scat_dispersion_real
    _atom_type_scat_dispersion_imag
    _atom_type_scat_source
    'C' 'C' 0.0033 0.0016
                         'International Tables Vol C Tables 4.2.6.8 and 6.1.1.4'
    'H' 'H' 0.0000 0.0000
                         'International Tables Vol C Tables 4.2.6.8 and 6.1.1.4'
    'Cu' 'Cu' 0.3201 1.2651
                         'International Tables Vol C Tables 4.2.6.8 and 6.1.1.4'
    'N' 'N' 0.0061 0.0033
                         'International Tables Vol C Tables 4.2.6.8 and 6.1.1.4'
    'O' 'O' 0.0106 0.0060
                         'International Tables Vol C Tables 4.2.6.8 and 6.1.1.4'
_computing_data_collection     'RAPID-AUTO (Rigaku, 1998)'
_computing_cell_refinement     'RAPID-AUTO (Rigaku, 1998)'
_computing_data_reduction     'CrystalClear (Rigaku/MSC, 2002)'
_computing_structure_solution     'SHELXS97 (Sheldrick, 2008)'
_computing_structure_refinement     'SHELXL97 (Sheldrick, 2008)'
_computing_molecular_graphics     'SHELXTL (Sheldrick, 2008)'
_computing_publication_material     'SHELXL97 (Sheldrick, 2008)'
loop_
    _atom_site_type_symbol
    _atom_site_label
    _atom_site_fract_x
    _atom_site_fract_y
    _atom_site_fract_z
    _atom_site_U_iso_or_equiv
    _atom_site_adp_type
    _atom_site_calc_flag
    _atom_site_refinement_flags
    _atom_site_occupancy
    _atom_site_disorder_assembly
    _atom_site_disorder_group
    C C1 0.6440(5) 0.9469(4) 0.1729(3) 0.0424(9) Uani d . 1 . .
    H H1 0.6547 0.9754 0.2402 0.051 Uiso calc R 1 . .
    C C2 0.7766(5) 0.9716(4) 0.1190(4) 0.0486(10) Uani d . 1 . .
    H H2 0.8748 1.0144 0.1496 0.058 Uiso calc R 1 . .
    C C3 0.7601(6) 0.9315(4) 0.0192(4) 0.0509(11) Uani d . 1 . .
    H H3 0.8460 0.9481 -0.0190 0.061 Uiso calc R 1 . .
    C C4 0.6143(5) 0.8665(4) -0.0229(3) 0.0452(9) Uani d . 1 . .
    H H4 0.6007 0.8382 -0.0901 0.054 Uiso calc R 1 . .
    C C5 0.4872(5) 0.8432(3) 0.0357(3) 0.0340(7) Uani d . 1 . .
    C C6 0.3333(5) 0.7660(4) -0.0113(3) 0.0444(9) Uani d . 1 . .
    H H6A 0.3042 0.7845 -0.0736 0.053 Uiso calc R 1 . .
    H H6B 0.3543 0.6805 -0.0226 0.053 Uiso calc R 1 . .
    C C7 0.0550(5) 0.7147(3) 0.0236(3) 0.0374(8) Uani d . 1 . .
    C C8 0.0090(6) 0.6517(4) -0.0710(3) 0.0475(10) Uani d . 1 . .
    H H8 0.0775 0.6576 -0.1213 0.057 Uiso calc R 1 . .
    C C9 -0.1418(6) 0.5795(4) -0.0894(4) 0.0554(12) Uani d . 1 . .
    H H9 -0.1733 0.5355 -0.1524 0.066 Uiso calc R 1 . .
    C C10 -0.2436(6) 0.5729(4) -0.0153(4) 0.0566(12) Uani d . 1 . .
    H H10 -0.3444 0.5251 -0.0286 0.068 Uiso calc R 1 . .
    C C11 -0.1981(5) 0.6369(4) 0.0798(4) 0.0491(10) Uani d . 1 . .
    H H11 -0.2684 0.6331 0.1298 0.059 Uiso calc R 1 . .
    C C12 -0.0462(5) 0.7062(4) 0.0988(3) 0.0393(8) Uani d . 1 . .
    C C13 -0.0439(6) 0.7318(5) 0.2704(3) 0.0531(11) Uani d . 1 . .
    H H13 -0.1295 0.6714 0.2681 0.064 Uiso calc R 1 . .
    C C14 0.0544(5) 0.8017(4) 0.3605(3) 0.0410(9) Uani d . 1 . .
    C C15 -0.0073(7) 0.8020(6) 0.4506(4) 0.0633(14) Uani d . 1 . .
    H H15 -0.1091 0.7596 0.4546 0.076 Uiso calc R 1 . .
    C C16 0.0828(8) 0.8653(7) 0.5345(4) 0.0775(18) Uani d . 1 . .
    H H16 0.0435 0.8652 0.5955 0.093 Uiso calc R 1 . .
    C C17 0.2324(6) 0.9287(6) 0.5260(3) 0.0640(14) Uani d . 1 . .
    H H17 0.2947 0.9740 0.5809 0.077 Uiso calc R 1 . .
    C C18 0.2869(5) 0.9233(4) 0.4345(3) 0.0466(10) Uani d . 1 . .
    H H18 0.3892 0.9641 0.4289 0.056 Uiso calc R 1 . .
    C C19 0.4783(5) 0.6757(4) 0.2747(3) 0.0357(8) Uani d . 1 . .
    C C20 0.5151(6) 0.5454(4) 0.2706(4) 0.0516(11) Uani d . 1 . .
    H H20A 0.6264 0.5435 0.2981 0.077 Uiso calc R 1 . .
    H H20B 0.5062 0.5003 0.2040 0.077 Uiso calc R 1 . .
    H H20C 0.4360 0.5096 0.3070 0.077 Uiso calc R 1 . .
    C C21 0.2987(5) 1.1144(4) 0.2719(3) 0.0382(8) Uani d . 1 . .
    C C22 0.2136(7) 1.2277(4) 0.2681(4) 0.0553(11) Uani d . 1 . .
    H H22A 0.1609 1.2554 0.3280 0.083 Uiso calc R 1 . .
    H H22B 0.1304 1.2103 0.2147 0.083 Uiso calc R 1 . .
    H H22C 0.2948 1.2899 0.2593 0.083 Uiso calc R 1 . .
    Cu Cu1 0.31166(5) 0.85895(4) 0.22267(3) 0.02996(15) Uani d . 1 . .
    N N1 0.5010(4) 0.8839(3) 0.1325(2) 0.0337(6) Uani d . 1 . .
    N N2 0.2005(4) 0.8624(3) 0.3531(2) 0.0362(7) Uani d . 1 . .
    O O1 0.2007(3) 0.7897(3) 0.0502(2) 0.0424(6) Uani d . 1 . .
    O O2 0.0142(3) 0.7724(3) 0.1897(2) 0.0425(6) Uani d . 1 . .
    O O3 0.3666(3) 0.6916(2) 0.2120(2) 0.0389(6) Uani d . 1 . .
    O O4 0.5540(4) 0.7602(3) 0.3366(2) 0.0463(7) Uani d . 1 . .
    O O5 0.2292(3) 1.0156(2) 0.2193(2) 0.0397(6) Uani d . 1 . .
    O O6 0.4298(4) 1.1202(3) 0.3240(2) 0.0528(8) Uani d . 1 . .
    O O7 0.5369(4) 0.6904(3) 0.5132(2) 0.0563(8) Uani d . 1 . .
    H H60 0.5492 0.7168 0.4619 0.084 Uiso d R 1 . .
    H H61 0.5436 0.7494 0.5629 0.084 Uiso d R 1 . .
    O O8 0.7329(4) 0.4974(4) 0.5198(3) 0.0690(10) Uani d . 1 . .
    H H62 0.6766 0.5576 0.5164 0.103 Uiso d R 1 . .
    H H63 0.6688 0.4337 0.5166 0.103 Uiso d R 1 . .
    O O9 0.9449(5) 0.4636(4) 0.3630(3) 0.0803(12) Uani d . 1 . .
    H H64 1.0478 0.4888 0.3703 0.120 Uiso d R 1 . .
    H H65 0.9111 0.4532 0.4169 0.120 Uiso d R 1 . .
    O O10 0.7313(7) 0.2533(5) 0.2556(3) 0.1047(17) Uani d . 1 . .
    H H66 0.8015 0.3131 0.2805 0.157 Uiso d R 1 . .
    H H67 0.6436 0.2585 0.2873 0.157 Uiso d R 1 . .
loop_
    _atom_site_aniso_label
    _atom_site_aniso_U_11
    _atom_site_aniso_U_22
    _atom_site_aniso_U_33
    _atom_site_aniso_U_12
    _atom_site_aniso_U_13
    _atom_site_aniso_U_23
    C1 0.0347(19) 0.047(2) 0.043(2) -0.0025(17) 0.0035(16) 0.0075(17)
    C2 0.035(2) 0.044(2) 0.066(3) -0.0034(18) 0.0084(19) 0.011(2)
    C3 0.045(2) 0.052(3) 0.062(3) 0.005(2) 0.023(2) 0.022(2)
    C4 0.049(2) 0.049(2) 0.041(2) 0.0062(19) 0.0137(18) 0.0161(18)
    C5 0.0377(18) 0.0326(17) 0.0351(18) 0.0057(15) 0.0077(15) 0.0129(14)
    C6 0.046(2) 0.052(2) 0.0335(19) -0.0015(19) 0.0022(16) 0.0075(17)
    C7 0.0344(18) 0.0339(18) 0.042(2) 0.0034(15) -0.0082(15) 0.0077(15)
    C8 0.047(2) 0.046(2) 0.045(2) 0.0072(19) -0.0079(18) 0.0032(18)
    C9 0.054(3) 0.044(2) 0.061(3) 0.002(2) -0.023(2) 0.002(2)
    C10 0.049(2) 0.043(2) 0.074(3) -0.011(2) -0.024(2) 0.014(2)
    C11 0.041(2) 0.048(2) 0.059(3) -0.0042(19) -0.0073(19) 0.019(2)
    C12 0.0365(19) 0.0387(19) 0.043(2) 0.0022(16) -0.0097(16) 0.0133(16)
    C13 0.042(2) 0.072(3) 0.045(2) -0.017(2) 0.0033(18) 0.017(2)
    C14 0.0379(19) 0.049(2) 0.040(2) 0.0039(17) 0.0098(16) 0.0166(17)
    C15 0.052(3) 0.089(4) 0.053(3) -0.008(3) 0.019(2) 0.025(3)
    C16 0.071(3) 0.126(6) 0.038(3) -0.004(4) 0.015(2) 0.027(3)
    C17 0.056(3) 0.106(4) 0.029(2) 0.006(3) 0.0026(19) 0.013(2)
    C18 0.039(2) 0.067(3) 0.035(2) -0.001(2) -0.0006(16) 0.0138(19)
    C19 0.0317(17) 0.0396(19) 0.0384(19) -0.0005(15) 0.0050(15) 0.0149(15)
    C20 0.057(3) 0.043(2) 0.058(3) 0.004(2) -0.005(2) 0.0181(19)
    C21 0.045(2) 0.0383(19) 0.0320(18) 0.0038(17) 0.0093(16) 0.0088(15)
    C22 0.071(3) 0.039(2) 0.056(3) 0.012(2) 0.004(2) 0.0091(19)
    Cu1 0.0289(2) 0.0340(2) 0.0271(2) -0.00067(17) 0.00117(15) 0.00810(16)
    N1 0.0333(15) 0.0363(16) 0.0333(15) 0.0024(13) 0.0064(12) 0.0110(12)
    N2 0.0317(15) 0.0482(18) 0.0315(15) 0.0077(14) 0.0041(12) 0.0134(13)
    O1 0.0344(13) 0.0516(16) 0.0367(14) -0.0029(12) -0.0009(11) 0.0033(12)
    O2 0.0395(14) 0.0478(16) 0.0391(15) -0.0092(13) -0.0037(11) 0.0121(12)
    O3 0.0397(14) 0.0387(14) 0.0383(14) 0.0009(12) -0.0009(11) 0.0102(11)
    O4 0.0382(14) 0.0456(16) 0.0517(17) -0.0044(13) -0.0063(12) 0.0082(13)
    O5 0.0429(15) 0.0357(14) 0.0405(14) 0.0025(12) 0.0037(11) 0.0084(11)
    O6 0.0521(18) 0.0500(18) 0.0505(18) 0.0040(15) -0.0066(14) 0.0011(14)
    O7 0.074(2) 0.0462(17) 0.0457(17) 0.0013(16) -0.0037(15) 0.0061(13)
    O8 0.0480(19) 0.069(2) 0.088(3) 0.0019(17) 0.0032(18) 0.014(2)
    O9 0.073(3) 0.088(3) 0.075(3) 0.006(2) -0.002(2) 0.009(2)
    O10 0.126(4) 0.099(4) 0.074(3) -0.028(3) 0.023(3) -0.006(3)
_geom_special_details
;
All e.s.d.'s (except the e.s.d. in the dihedral angle between two l.s. planes)
are estimated using the full covariance matrix. The cell e.s.d.'s are taken
into account individually in the estimation of e.s.d.'s in distances, angles
and torsion angles; correlations between e.s.d.'s in cell parameters are only
used when they are defined by crystal symmetry. An approximate (isotropic)
treatment of cell e.s.d.'s is used for estimating e.s.d.'s involving l.s.
planes.
;
loop_
    _geom_bond_atom_site_label_1
    _geom_bond_atom_site_label_2
    _geom_bond_site_symmetry_2
    _geom_bond_distance
    _geom_bond_publ_flag
    C1 N1 . 1.341(5) ?
    C1 C2 . 1.386(6) ?
    C1 H1 . 0.9300 ?
    C2 C3 . 1.376(7) ?
    C2 H2 . 0.9300 ?
    C3 C4 . 1.374(7) ?
    C3 H3 . 0.9300 ?
    C4 C5 . 1.390(5) ?
    C4 H4 . 0.9300 ?
    C5 N1 . 1.337(5) ?
    C5 C6 . 1.499(6) ?
    C6 O1 . 1.406(5) ?
    C6 H6A . 0.9700 ?
    C6 H6B . 0.9700 ?
    C7 C12 . 1.382(6) ?
    C7 O1 . 1.382(5) ?
    C7 C8 . 1.385(6) ?
    C8 C9 . 1.394(6) ?
    C8 H8 . 0.9300 ?
    C9 C10 . 1.369(8) ?
    C9 H9 . 0.9300 ?
    C10 C11 . 1.394(7) ?
    C10 H10 . 0.9300 ?
    C11 C12 . 1.385(6) ?
    C11 H11 . 0.9300 ?
    C12 O2 . 1.381(5) ?
    C13 O2 . 1.408(5) ?
    C13 C14 . 1.495(6) ?
    C13 H13 . 0.9300 ?
    C14 N2 . 1.339(5) ?
    C14 C15 . 1.386(6) ?
    C15 C16 . 1.382(8) ?
    C15 H15 . 0.9300 ?
    C16 C17 . 1.382(8) ?
    C16 H16 . 0.9300 ?
    C17 C18 . 1.373(6) ?
    C17 H17 . 0.9300 ?
    C18 N2 . 1.335(5) ?
    C18 H18 . 0.9300 ?
    C19 O4 . 1.242(5) ?
    C19 O3 . 1.279(5) ?
    C19 C20 . 1.508(6) ?
    C20 H20A . 0.9600 ?
    C20 H20B . 0.9600 ?
    C20 H20C . 0.9600 ?
    C21 O6 . 1.245(5) ?
    C21 O5 . 1.271(5) ?
    C21 C22 . 1.498(6) ?
    C22 H22A . 0.9600 ?
    C22 H22B . 0.9600 ?
    C22 H22C . 0.9600 ?
    Cu1 O5 . 1.937(3) ?
    Cu1 O3 . 1.942(3) ?
    Cu1 N1 . 2.072(3) ?
    Cu1 N2 . 2.076(3) ?
    Cu1 O1 . 2.486(3) ?
    Cu1 O2 . 2.501(3) ?
    O7 H60 . 0.8495 ?
    O7 H61 . 0.8496 ?
    O8 H62 . 0.8487 ?
    O8 H63 . 0.8477 ?
    O9 H64 . 0.8487 ?
    O9 H65 . 0.8493 ?
    O10 H66 . 0.8500 ?
    O10 H67 . 0.8500 ?
loop_
    _geom_angle_atom_site_label_1
    _geom_angle_atom_site_label_2
    _geom_angle_atom_site_label_3
    _geom_angle_site_symmetry_1
    _geom_angle_site_symmetry_3
    _geom_angle
    _geom_angle_publ_flag
    N1 C1 C2 . . 123.0(4) ?
    N1 C1 H1 . . 118.5 ?
    C2 C1 H1 . . 118.5 ?
    C3 C2 C1 . . 118.7(4) ?
    C3 C2 H2 . . 120.7 ?
    C1 C2 H2 . . 120.7 ?
    C4 C3 C2 . . 118.8(4) ?
    C4 C3 H3 . . 120.6 ?
    C2 C3 H3 . . 120.6 ?
    C3 C4 C5 . . 119.6(4) ?
    C3 C4 H4 . . 120.2 ?
    C5 C4 H4 . . 120.2 ?
    N1 C5 C4 . . 122.0(4) ?
    N1 C5 C6 . . 119.3(3) ?
    C4 C5 C6 . . 118.7(4) ?
    O1 C6 C5 . . 109.2(3) ?
    O1 C6 H6A . . 109.8 ?
    C5 C6 H6A . . 109.8 ?
    O1 C6 H6B . . 109.8 ?
    C5 C6 H6B . . 109.8 ?
    H6A C6 H6B . . 108.3 ?
    C12 C7 O1 . . 115.3(3) ?
    C12 C7 C8 . . 120.8(4) ?
    O1 C7 C8 . . 123.9(4) ?
    C7 C8 C9 . . 118.9(5) ?
    C7 C8 H8 . . 120.5 ?
    C9 C8 H8 . . 120.5 ?
    C10 C9 C8 . . 120.3(4) ?
    C10 C9 H9 . . 119.8 ?
    C8 C9 H9 . . 119.8 ?
    C9 C10 C11 . . 120.9(4) ?
    C9 C10 H10 . . 119.6 ?
    C11 C10 H10 . . 119.6 ?
    C12 C11 C10 . . 118.9(5) ?
    C12 C11 H11 . . 120.6 ?
    C10 C11 H11 . . 120.6 ?
    O2 C12 C7 . . 115.2(3) ?
    O2 C12 C11 . . 124.6(4) ?
    C7 C12 C11 . . 120.2(4) ?
    O2 C13 C14 . . 108.9(3) ?
    O2 C13 H13 . . 125.6 ?
    C14 C13 H13 . . 125.6 ?
    N2 C14 C15 . . 121.0(4) ?
    N2 C14 C13 . . 119.8(3) ?
    C15 C14 C13 . . 119.2(4) ?
    C16 C15 C14 . . 119.9(5) ?
    C16 C15 H15 . . 120.0 ?
    C14 C15 H15 . . 120.0 ?
    C15 C16 C17 . . 118.6(5) ?
    C15 C16 H16 . . 120.7 ?
    C17 C16 H16 . . 120.7 ?
    C18 C17 C16 . . 118.4(5) ?
    C18 C17 H17 . . 120.8 ?
    C16 C17 H17 . . 120.8 ?
    N2 C18 C17 . . 123.4(4) ?
    N2 C18 H18 . . 118.3 ?
    C17 C18 H18 . . 118.3 ?
    O4 C19 O3 . . 123.7(4) ?
    O4 C19 C20 . . 120.3(4) ?
    O3 C19 C20 . . 116.0(3) ?
    C19 C20 H20A . . 109.5 ?
    C19 C20 H20B . . 109.5 ?
    H20A C20 H20B . . 109.5 ?
    C19 C20 H20C . . 109.5 ?
    H20A C20 H20C . . 109.5 ?
    H20B C20 H20C . . 109.5 ?
    O6 C21 O5 . . 123.6(4) ?
    O6 C21 C22 . . 120.3(4) ?
    O5 C21 C22 . . 116.1(4) ?
    C21 C22 H22A . . 109.5 ?
    C21 C22 H22B . . 109.5 ?
    H22A C22 H22B . . 109.5 ?
    C21 C22 H22C . . 109.5 ?
    H22A C22 H22C . . 109.5 ?
    H22B C22 H22C . . 109.5 ?
    O5 Cu1 O3 . . 171.42(11) ?
    O5 Cu1 N1 . . 91.93(12) ?
    O3 Cu1 N1 . . 89.79(12) ?
    O5 Cu1 N2 . . 90.02(13) ?
    O3 Cu1 N2 . . 91.66(13) ?
    N1 Cu1 N2 . . 157.12(13) ?
    O5 Cu1 O1 . . 86.78(11) ?
    O3 Cu1 O1 . . 85.82(11) ?
    N1 Cu1 O1 . . 71.06(11) ?
    N2 Cu1 O1 . . 131.82(11) ?
    O5 Cu1 O2 . . 86.96(11) ?
    O3 Cu1 O2 . . 85.71(11) ?
    N1 Cu1 O2 . . 132.86(11) ?
    N2 Cu1 O2 . . 70.01(11) ?
    O1 Cu1 O2 . . 61.82(10) ?
    C5 N1 C1 . . 118.0(3) ?
    C5 N1 Cu1 . . 123.7(2) ?
    C1 N1 Cu1 . . 118.3(3) ?
    C18 N2 C14 . . 118.7(3) ?
    C18 N2 Cu1 . . 117.0(3) ?
    C14 N2 Cu1 . . 124.2(3) ?
    C7 O1 C6 . . 116.5(3) ?
    C7 O1 Cu1 . . 122.2(2) ?
    C6 O1 Cu1 . . 110.1(2) ?
    C12 O2 C13 . . 116.7(3) ?
    C12 O2 Cu1 . . 121.9(2) ?
    C13 O2 Cu1 . . 110.8(2) ?
    C19 O3 Cu1 . . 115.5(2) ?
    C21 O5 Cu1 . . 121.8(3) ?
    H60 O7 H61 . . 110.2 ?
    H62 O8 H63 . . 110.9 ?
    H64 O9 H65 . . 109.5 ?
    H66 O10 H67 . . 109.7 ?
loop_
    _geom_hbond_atom_site_label_D
    _geom_hbond_atom_site_label_H
    _geom_hbond_atom_site_label_A
    _geom_hbond_site_symmetry_A
    _geom_hbond_distance_DH
    _geom_hbond_distance_HA
    _geom_hbond_distance_DA
    _geom_hbond_angle_DHA
    O10 H67 O6 1_545 0.85 2.40 3.072(6) 136.8
    O10 H66 O9 . 0.85 2.07 2.913(6) 169.4
    O9 H64 O8 2_766 0.85 2.26 2.955(6) 138.8
    O9 H65 O8 . 0.85 2.09 2.828(6) 145.1
    O8 H63 O7 2_666 0.85 2.06 2.874(5) 161.6
    O8 H62 O7 . 0.85 1.94 2.784(5) 176.2
    O7 H61 O6 2_676 0.85 1.91 2.755(4) 177.0
    O7 H60 O4 . 0.85 1.94 2.784(5) 172.3
data_global
_journal_date_recd_electronic     2010-06-01
_journal_date_accepted     2010-06-05
_journal_name_full     'Acta Crystallographica, Section E'
_journal_year     2010
_journal_volume     66
_journal_issue      7
_journal_page_first     m787
_journal_page_last     m787
_journal_paper_category     QM
_journal_coeditor_code     NG2782
_publ_contact_author_name     'Prof. Jin-Sheng Gao'
_publ_contact_author_address
;
College of Chemistry and Materials Science
Heilongjiang University
Harbin 150080
People's Republic of China
;
_publ_contact_author_email     hgf1000@163.com
_publ_contact_author_fax     '(86)451 8660 9151'
_publ_contact_author_phone     '(86)451 8660 9001'
_publ_section_title
;\
Bis(acetato-\k<i>O</i>)[1,2-bis(2-pyridylmethoxy)benzene-\k^4^<i>N</i>,\
<i>O</i>,<i>O</i>',<i>N</i>']copper(II) tetrahydrate
;
loop_
    _publ_author_name
    _publ_author_footnote
    _publ_author_address
    'Zhang, Shuang' .
;
Engineering Research Center of Pesticides of Heilongjiang Province
Heilongjiang University
Harbin 150080
People's Republic of China
;
    'Wang, Yu-Jie' .
;
Engineering Research Center of Pesticides of Heilongjiang Province
Heilongjiang University
Harbin 150080
People's Republic of China
and
College of Chemistry and Materials Science
Heilongjiang University
Harbin 150080
People's Republic of China
;
    'Ma, Dong-Sheng' .
;
College of Chemistry and Materials Science
Heilongjiang University
Harbin 150080
People's Republic of China
;
    'Liu, Ying' .
;
College of Chemistry and Materials Science
Heilongjiang University
Harbin 150080
People's Republic of China
;
    'Gao, Jin-Sheng' .
;
Engineering Research Center of Pesticides of Heilongjiang Province
Heilongjiang University
Harbin 150080
People's Republic of China
and
College of Chemistry and Materials Science
Heilongjiang University
Harbin 150080
People's Republic of China
;
