# Supplementary material for: Bis(acetato-κO)[1,2-bis­(2-pyridyl­meth­oxy)benzene-κ4 N,O,O′,N′]copper(II) tetra­hydrate
Source: Acta Crystallogr Sect E Struct Rep Online. 2010 Jun 16;66(Pt 7):m787. doi: 10.1107/S1600536810021495 (PMC3006683; doi:10.1107/S1600536810021495)
Supplement: Supplementary file 2 [file e-66-0m787-Isup2.hkl]

# 
# h,k,l, Fc-squared, Fo-squared, sigma(Fo-squared) and status flag 
# 
data_I
_shelx_title ' ly-125 in P1                     P-1' 
_shelx_refln_list_code          4 
_shelx_F_calc_maximum      238.44 
_exptl_crystal_F_000       567.90 
_reflns_d_resolution_high  0.7701 
 
loop_ 
 _symmetry_equiv_pos_as_xyz 
 'x, y, z' 
 '-x, -y, -z' 
 
_cell_length_a     8.0192 
_cell_length_b    11.2910 
_cell_length_c    14.1170 
_cell_angle_alpha 102.970 
_cell_angle_beta   92.690 
_cell_angle_gamma  93.700 
 
_shelx_F_squared_multiplier     1.000 
 
loop_ 
 _refln_index_h 
 _refln_index_k 
 _refln_index_l 
 _refln_F_squared_calc 
 _refln_F_squared_meas 
 _refln_F_squared_sigma 
 _refln_observed_status 
   2   0   0      790.74      649.99     11.19 o 
   3   0   0     1801.89     2198.17     47.96 o 
   4   0   0     4412.32     6415.48    230.41 o 
   5   0   0      231.73      207.31      6.21 o 
   6   0   0      363.86      461.88     13.40 o 
   7   0   0       65.65       84.10     11.68 o 
   8   0   0      189.11      255.55      8.86 o 
   9   0   0       16.95       14.17      2.92 o 
  10   0   0       44.37       45.81      9.98 o 
 -10   1   0       32.23       31.80      4.13 o 
  -9   1   0      252.71      299.34     18.89 o 
  -8   1   0       52.10       52.22      4.98 o 
  -7   1   0      355.35      411.28     10.94 o 
  -6   1   0       75.22       79.08      4.69 o 
  -5   1   0      102.03      117.65      4.69 o 
  -4   1   0     2579.63     3319.26     88.23 o 
  -3   1   0     2366.20     2769.40     56.96 o 
  -2   1   0     2347.77     2996.10     73.77 o 
  -1   1   0     7815.46     7848.03    356.44 o 
   1   1   0      152.25      107.03      6.53 o 
   2   1   0     5580.87     6081.44    390.09 o 
   3   1   0       67.17       87.05      9.28 o 
   4   1   0     4016.23     4502.12    433.30 o 
   5   1   0      633.40      612.09     33.84 o 
   6   1   0       20.72       28.51      2.09 o 
   7   1   0      242.98      282.27     22.04 o 
   8   1   0      154.65      197.31     13.04 o 
   9   1   0        6.48        5.36      3.68 o 
  10   1   0       84.76       81.22     14.85 o 
 -10   2   0       51.88       63.49      6.48 o 
  -9   2   0      182.64      244.52     18.34 o 
  -8   2   0      175.21      194.58      7.51 o 
  -7   2   0      618.03      676.10     19.76 o 
  -6   2   0        1.08        3.96      1.69 o 
  -5   2   0        1.19        7.32      1.16 o 
  -4   2   0      904.47     1152.03     20.24 o 
  -3   2   0      211.57      197.37      5.04 o 
  -2   2   0     6810.45     8283.90    620.50 o 
  -1   2   0     5858.50     6049.10    245.73 o 
   0   2   0     4200.51     4371.60    146.67 o 
   1   2   0     2264.35     1838.47    188.21 o 
   2   2   0     1965.55     1943.72     87.27 o 
   3   2   0     3557.42     4013.24    153.70 o 
   4   2   0      722.01      743.29     51.55 o 
   5   2   0      133.40      180.70     14.23 o 
   6   2   0     1160.99     1151.62     44.45 o 
   7   2   0      433.75      566.90     16.28 o 
   8   2   0      122.02      130.99      6.10 o 
   9   2   0      203.66      202.88      6.75 o 
  10   2   0       18.15       11.57      6.11 o 
 -10   3   0      149.16      197.01     22.05 o 
  -9   3   0       61.91       79.26     10.26 o 
  -8   3   0      192.24      228.17     24.24 o 
  -7   3   0      488.83      600.00     27.29 o 
  -6   3   0        0.20        0.44      3.49 o 
  -5   3   0      582.00      585.71     27.29 o 
  -4   3   0      503.97      444.76     37.57 o 
  -3   3   0     1189.19     1124.51    100.24 o 
  -2   3   0       67.29       49.68      2.62 o 
  -1   3   0     1658.20     1654.48     44.02 o 
   0   3   0     4490.67     4392.73    154.12 o 
   1   3   0      127.74       98.50      2.31 o 
   2   3   0      319.17      397.16     18.12 o 
   3   3   0      386.92      251.97      4.15 o 
   4   3   0       76.23       75.20      2.24 o 
   5   3   0     1171.25     1174.87     24.04 o 
   6   3   0      861.66      854.67     18.39 o 
   7   3   0        0.28        2.61      1.29 o 
   8   3   0      325.12      329.39     11.60 o 
   9   3   0       63.14       59.61     17.90 o 
 -10   4   0       64.83       87.21      8.92 o 
  -9   4   0       39.12       46.29      9.17 o 
  -8   4   0       69.40       95.20     18.56 o 
  -7   4   0       15.09       15.50      5.90 o 
  -6   4   0      299.30      384.50     28.82 o 
  -5   4   0     1231.06     1277.62    163.76 o 
  -4   4   0      737.27      686.28     23.11 o 
  -3   4   0      248.68      269.13     44.74 o 
  -2   4   0      380.37      305.98     45.31 o 
  -1   4   0     4162.87     4054.42    146.97 o 
   0   4   0       20.99       11.73      1.52 o 
   1   4   0      353.66      372.43     12.29 o 
   2   4   0      128.27       94.04      1.77 o 
   3   4   0       48.66      162.45      8.08 o 
   4   4   0        0.64       43.89      5.46 o 
   5   4   0      513.73      511.57     22.93 o 
   6   4   0      519.45      486.28     10.04 o 
   7   4   0      395.60      363.40     10.69 o 
   8   4   0      160.55      142.80     14.19 o 
   9   4   0       42.15       26.42      9.83 o 
  -9   5   0       10.64        6.77      6.99 o 
  -8   5   0       17.81       14.85      7.21 o 
  -7   5   0      183.18      208.08     14.63 o 
  -6   5   0      180.98      165.28     11.79 o 
  -5   5   0      347.04      614.20     40.17 o 
  -4   5   0      160.28      137.65      2.51 o 
  -3   5   0      921.41     1011.14    164.74 o 
  -2   5   0      934.30      840.45     22.06 o 
  -1   5   0     6900.06     7211.71    336.32 o 
   0   5   0     1540.02     1578.08     42.58 o 
   1   5   0        8.29      351.04     46.94 o 
   2   5   0        7.38        5.68      0.66 o 
   3   5   0       33.25       50.22      5.68 o 
   4   5   0      168.79      163.32     10.04 o 
   5   5   0      678.48      682.10     31.88 o 
   6   5   0      131.78      201.31     25.55 o 
   7   5   0      225.51      224.24     16.81 o 
   8   5   0      109.76       91.92     12.88 o 
   9   5   0      110.86       91.49     15.07 o 
  -9   6   0       39.42       47.82     19.43 o 
  -8   6   0      110.76       94.98     12.66 o 
  -7   6   0       20.81       27.29     13.32 o 
  -6   6   0       42.95       99.56     10.48 o 
  -5   6   0      378.89      364.19     19.21 o 
  -4   6   0      495.93      501.01     62.01 o 
  -3   6   0       95.88      132.03     28.49 o 
  -2   6   0      103.41       89.99      6.00 o 
  -1   6   0      467.97      682.72    280.90 o 
   0   6   0      259.96      341.79     12.01 o 
   1   6   0     1906.08     2011.18     47.21 o 
   2   6   0       32.56      171.14     13.83 o 
   3   6   0      688.40      742.36     30.79 o 
   4   6   0      290.11      291.49     15.94 o 
   5   6   0        1.71       58.95      9.17 o 
   6   6   0      182.00      175.11     25.76 o 
   7   6   0       79.47       85.59     12.01 o 
   8   6   0        5.22        6.77      7.86 o 
   9   6   0       46.21       54.59     13.54 o 
  -9   7   0        2.66       -1.97     13.54 o 
  -8   7   0      166.67      216.38     19.65 o 
  -7   7   0        2.47       -6.11      6.55 o 
  -6   7   0       99.16      105.68     11.57 o 
  -5   7   0      713.31      626.42     30.57 o 
  -4   7   0       20.48       15.52      2.65 o 
  -3   7   0        6.57       92.43     19.76 o 
  -2   7   0       26.33       40.84      5.02 o 
  -1   7   0      471.88      615.63     22.98 o 
   0   7   0     1114.04     1135.31     48.54 o 
   1   7   0      534.52     1019.23     63.66 o 
   2   7   0      105.42      213.72     25.76 o 
   3   7   0      851.81      873.59     55.02 o 
   4   7   0       93.18      141.92     12.45 o 
   5   7   0      408.60      444.76     26.86 o 
   6   7   0       24.41       32.10     16.81 o 
   7   7   0        3.07       -8.08      8.08 o 
   8   7   0       58.78       62.23     13.76 o 
  -9   8   0      120.91      106.11     17.47 o 
  -8   8   0       69.15       74.45     24.67 o 
  -7   8   0        1.19        4.37      7.21 o 
  -6   8   0      294.90      275.11     20.96 o 
  -5   8   0        1.76       -3.06      9.17 o 
  -4   8   0       20.11       22.24      1.86 o 
  -3   8   0      249.84      246.82     14.79 o 
  -2   8   0        1.59      313.65     56.66 o 
  -1   8   0      309.95      334.46     10.56 o 
   0   8   0      493.31      591.25     13.76 o 
   1   8   0        2.90       -0.78      2.77 o 
   2   8   0     1077.03     1081.33     27.90 o 
   3   8   0       49.83      168.07      3.58 o 
   4   8   0      158.17      252.40     18.78 o 
   5   8   0      227.80      217.69     19.00 o 
   6   8   0       72.76       72.27     22.05 o 
   7   8   0      183.33      152.62     18.78 o 
  -8   9   0        0.57       -8.30      9.39 o 
  -7   9   0      103.25      117.03     15.94 o 
  -6   9   0      252.45      250.87     21.40 o 
  -5   9   0      107.24      110.48     13.32 o 
  -4   9   0      226.53      245.23      6.28 o 
  -3   9   0        0.31        0.01      1.25 o 
  -2   9   0      161.47      154.30      8.27 o 
  -1   9   0      301.00      302.97     13.97 o 
   0   9   0      208.44      224.75      7.86 o 
   1   9   0       55.16      126.84     19.21 o 
   2   9   0        1.78        1.95      1.91 o 
   3   9   0      246.60      238.91     11.74 o 
   4   9   0      678.79      692.36     61.57 o 
   5   9   0        2.64        5.46      8.30 o 
   6   9   0       88.11      100.00     15.72 o 
   7   9   0       85.03       88.21     16.59 o 
  -7  10   0       88.35       76.42     14.63 o 
  -6  10   0       62.35       51.31     21.83 o 
  -5  10   0      243.67      239.52     32.75 o 
  -4  10   0      108.22      100.81      6.77 o 
  -3  10   0       43.77       50.49     35.81 o 
  -2  10   0      198.16      197.61      8.64 o 
  -1  10   0       50.48       42.83      3.78 o 
   0  10   0      197.09      201.70      7.61 o 
   1  10   0      106.11      116.92     10.04 o 
   2  10   0       16.75       15.66      3.71 o 
   3  10   0      112.73      102.41      5.40 o 
   4  10   0       87.70      101.09     14.85 o 
   5  10   0        1.84       -0.87      7.42 o 
   6  10   0       61.28       62.23     14.41 o 
  -7  11   0        2.39       -3.06      9.17 o 
  -6  11   0      143.03      131.44     17.25 o 
  -5  11   0       58.97       49.56     11.14 o 
  -4  11   0       21.01       36.95     31.99 o 
  -3  11   0      175.32      158.11      7.67 o 
  -2  11   0       23.94       27.01      3.55 o 
  -1  11   0      322.02      313.67     10.80 o 
   0  11   0      607.43      592.14     21.44 o 
   1  11   0       64.28       80.01      5.39 o 
   2  11   0      261.21      267.26     16.16 o 
   3  11   0       32.33       33.62      9.83 o 
   4  11   0        4.97       12.88      9.17 o 
   5  11   0       35.71       51.09     22.93 o 
  -6  12   0       42.95       44.98     12.88 o 
  -5  12   0       11.41        1.31      7.21 o 
  -4  12   0       84.51       73.80     20.74 o 
  -3  12   0      165.23      148.63      7.90 o 
  -2  12   0       68.20       78.06      8.08 o 
  -1  12   0      229.08      240.90     11.86 o 
   0  12   0       90.95       95.21      7.36 o 
   1  12   0      241.58      242.04     15.57 o 
   2  12   0       38.40       39.98      7.16 o 
   3  12   0        7.31        6.55      8.08 o 
   4  12   0       52.61       72.05     25.33 o 
  -4  13   0       43.94       64.19     12.23 o 
  -3  13   0        5.63       -5.02      7.21 o 
  -2  13   0       15.20       15.48      4.78 o 
  -1  13   0        8.02        6.40      3.76 o 
   0  13   0       37.93       33.84      6.01 o 
   1  13   0      182.13      188.43     20.41 o 
   2  13   0        0.47       -3.06      6.99 o 
   3  13   0       51.60       49.78     22.05 o 
  -2  14   0       25.68       17.69      3.76 o 
  -1  14   0       25.78       27.68      4.30 o 
   0  14   0      106.61       91.90     11.13 o 
   1  14   0        4.30       10.26     12.01 o 
  -1 -14   1      114.21      113.01     11.71 o 
   0 -14   1       38.93       27.09      5.68 o 
   1 -14   1       46.87       43.59      7.21 o 
   2 -14   1        6.58        5.90      3.20 o 
   3 -14   1        5.29       11.35     13.97 o 
  -3 -13   1       83.55       84.50     15.07 o 
  -2 -13   1      137.97      155.02     16.38 o 
  -1 -13   1       23.47       41.02     17.36 o 
   0 -13   1      107.40      104.52      8.64 o 
   1 -13   1       39.24       61.85     18.67 o 
   2 -13   1       25.01       47.47     36.90 o 
   3 -13   1      174.96      161.15      9.53 o 
   4 -13   1        1.30        5.68     13.97 o 
   5 -13   1        8.01        2.84     14.41 o 
  -5 -12   1       35.71       36.90     13.32 o 
  -4 -12   1        6.80        7.42      8.95 o 
  -3 -12   1      140.29      148.25     17.69 o 
  -2 -12   1        0.08       -1.52      5.13 o 
  -1 -12   1      197.43      223.61     15.57 o 
   0 -12   1      187.53      178.50     11.03 o 
   1 -12   1        0.98       42.69     40.17 o 
   2 -12   1      163.23      181.26      7.60 o 
   3 -12   1       67.12       72.57     21.29 o 
   4 -12   1        5.43       13.97      8.30 o 
   5 -12   1       64.15       97.38     15.28 o 
   6 -12   1        5.43       -2.62      8.52 o 
  -6 -11   1        6.30       18.34     20.96 o 
  -5 -11   1        0.06       -5.24      8.73 o 
  -4 -11   1       76.18       65.94     13.10 o 
  -3 -11   1        5.49        4.42      2.84 o 
  -2 -11   1       45.97       39.56      8.62 o 
  -1 -11   1      306.24      296.98     18.45 o 
   0 -11   1        9.46       12.65      5.50 o 
   1 -11   1       73.76      102.19     17.91 o 
   2 -11   1      137.10      126.71      8.34 o 
   3 -11   1       12.36        9.87      5.57 o 
   4 -11   1      238.34      223.73     14.19 o 
   5 -11   1       18.82       38.43     18.56 o 
   6 -11   1       43.79       36.46     20.74 o 
   7 -11   1      172.07      148.25     20.52 o 
  -6 -10   1       18.50       10.92     10.48 o 
  -5 -10   1      158.29      170.52     34.50 o 
  -4 -10   1      202.54      253.49     21.83 o 
  -3 -10   1       27.09       22.34      2.99 o 
  -2 -10   1        3.90        6.09      3.30 o 
  -1 -10   1       78.75       77.70      4.69 o 
   0 -10   1      225.55      252.44     19.41 o 
   1 -10   1      142.90      170.25      6.53 o 
   2 -10   1        0.30       85.81     12.97 o 
   3 -10   1      302.56      337.14     17.70 o 
   4 -10   1       29.25       31.48     13.32 o 
   5 -10   1        8.06       25.98      8.73 o 
   6 -10   1      215.82      194.76     19.21 o 
   7 -10   1        2.37        5.68      8.52 o 
   8 -10   1        2.77        8.73     17.69 o 
  -7  -9   1        2.39       10.26     10.04 o 
  -6  -9   1       92.47      104.80     16.59 o 
  -5  -9   1      330.97      343.45     27.95 o 
  -4  -9   1       55.90      247.60     20.96 o 
  -3  -9   1       94.48      123.77      4.65 o 
  -2  -9   1        8.95       17.86      4.37 o 
  -1  -9   1      409.22      409.77     11.75 o 
   0  -9   1      221.45      388.73     11.77 o 
   1  -9   1        4.69       38.28      6.76 o 
   2  -9   1       46.56       83.29      9.57 o 
   3  -9   1       19.26       48.23      5.40 o 
   4  -9   1       26.38       37.40      4.39 o 
   5  -9   1      142.60      134.23      3.95 o 
   6  -9   1       48.06       90.39     12.66 o 
   7  -9   1       24.20       36.90     10.92 o 
   8  -9   1       94.16      122.05     17.69 o 
  -7  -8   1       39.60       45.63     21.62 o 
  -6  -8   1       58.74       69.43     12.66 o 
  -5  -8   1       13.52      143.01     15.50 o 
  -4  -8   1      588.84      633.85     52.40 o 
  -3  -8   1      646.05      618.25     28.28 o 
  -2  -8   1      150.98      334.13     19.16 o 
  -1  -8   1       85.28      180.56      5.40 o 
   1  -8   1      307.04      615.91     24.02 o 
   2  -8   1     1427.49     1443.32     57.53 o 
   3  -8   1       43.23      356.59     50.87 o 
   4  -8   1      183.21      266.60     11.66 o 
   5  -8   1       22.93       29.96      0.89 o 
   6  -8   1      119.60      157.64     25.98 o 
   7  -8   1      107.89      118.56     14.19 o 
   8  -8   1       60.03       91.27     14.63 o 
   9  -8   1       23.50       28.60     20.96 o 
  -8  -7   1        8.70       28.17     10.92 o 
  -7  -7   1      172.85      181.88     31.88 o 
  -6  -7   1      309.13      295.85     22.05 o 
  -5  -7   1      519.01      483.85     27.51 o 
  -4  -7   1      308.07      365.50     20.74 o 
  -1  -7   1     1662.63     1982.91     48.29 o 
   1  -7   1      431.55      378.29     21.40 o 
   2  -7   1     1079.82     2017.88     94.00 o 
   3  -7   1      395.48      389.94     12.81 o 
   4  -7   1        4.88       76.07      7.33 o 
   5  -7   1       14.42      122.58     15.83 o 
   6  -7   1       98.20      101.31     11.57 o 
   7  -7   1       24.95       17.90     13.32 o 
   8  -7   1        2.91        9.83      7.86 o 
   9  -7   1       11.32       12.01      8.73 o 
  -8  -6   1      117.29       90.83     13.54 o 
  -7  -6   1       40.99       73.80     20.52 o 
  -6  -6   1      173.02      173.58     15.07 o 
  -5  -6   1      396.34      531.66     26.86 o 
  -4  -6   1      126.57      314.19     17.03 o 
  -3  -6   1       92.69       92.39      4.80 o 
  -2  -6   1      815.18      782.31     29.03 o 
   0  -6   1      370.42      329.06      7.25 o 
   1  -6   1     2596.98     3053.95    101.74 o 
   2  -6   1        1.99      282.65    144.11 o 
   3  -6   1      158.90      367.67     13.61 o 
   4  -6   1       31.68       81.57      6.55 o 
   5  -6   1      249.18      245.92     31.89 o 
   6  -6   1      315.77      282.23      6.67 o 
   7  -6   1       84.70       95.85     11.35 o 
   8  -6   1       19.05       24.89      8.52 o 
   9  -6   1       12.23       10.04      7.64 o 
  -8  -5   1      103.84      146.94     24.67 o 
  -7  -5   1        2.93      164.41     25.33 o 
  -6  -5   1      716.51      645.20     32.75 o 
  -5  -5   1      354.48      409.61     20.74 o 
  -4  -5   1        0.95        4.59      3.93 o 
  -3  -5   1       67.50       51.87      1.06 o 
  -2  -5   1     1496.36     1579.43     31.81 o 
  -1  -5   1     1689.73     1609.55     37.52 o 
   0  -5   1     3806.94     3589.99    119.30 o 
   2  -5   1    14077.45    16745.49   2451.21 o 
   3  -5   1      252.44      337.91     35.48 o 
   4  -5   1      468.99      486.96     23.94 o 
   5  -5   1      631.63      689.51     76.37 o 
   7  -5   1       22.96       17.25      6.55 o 
   8  -5   1      137.80      149.56     23.36 o 
   9  -5   1       19.23       16.59      7.64 o 
  -8  -4   1      102.71       90.39     11.73 o 
  -7  -4   1      270.67      250.52      7.44 o 
  -6  -4   1      489.47      489.01      8.40 o 
  -5  -4   1        9.71       14.61      1.26 o 
  -4  -4   1      423.16      366.19      5.45 o 
  -3  -4   1     1068.74     1003.45     22.01 o 
  -2  -4   1     1254.31     1092.78     22.38 o 
  -1  -4   1     2296.64     2130.30     53.41 o 
   0  -4   1      360.97      342.27      6.48 o 
   1  -4   1     7781.12     7845.49    375.84 o 
   2  -4   1     4603.89     4968.55    586.79 o 
   3  -4   1      274.39      259.61      7.33 o 
   4  -4   1      938.53      968.02     36.82 o 
   5  -4   1       12.53       15.86      2.29 o 
   6  -4   1      383.48      376.00     56.55 o 
   7  -4   1      592.39      694.55     34.50 o 
   8  -4   1      193.68      365.07     35.81 o 
   9  -4   1       33.83       28.60      7.86 o 
  10  -4   1       76.89       86.03     12.23 o 
 -10  -3   1      288.36      263.32     19.65 o 
  -9  -3   1      111.74      107.64     12.45 o 
  -8  -3   1        4.31        1.69      2.27 o 
  -7  -3   1      183.28      176.55      5.13 o 
  -6  -3   1      335.62      324.41      7.78 o 
  -5  -3   1      956.53      866.05     19.22 o 
  -4  -3   1      289.35      271.29      4.81 o 
  -3  -3   1     2177.65     2520.80    142.25 o 
  -2  -3   1     3695.47     3776.20    120.12 o 
  -1  -3   1      758.14      654.66     11.66 o 
   0  -3   1      999.52     1207.40     27.11 o 
   1  -3   1    56853.57    48800.43   6118.05 o 
   2  -3   1     2235.76     2584.36     76.73 o 
   3  -3   1       22.49       21.74      1.37 o 
   4  -3   1      545.49      600.67     12.71 o 
   5  -3   1     1149.18     1508.75     52.86 o 
   6  -3   1      677.65      776.19     21.16 o 
   7  -3   1      466.01      571.40     27.07 o 
   8  -3   1        3.00       -3.06      8.95 o 
   9  -3   1      145.60      182.10     14.19 o 
  10  -3   1        2.15       -4.37      6.11 o 
 -10  -2   1       40.38       25.11      7.21 o 
  -9  -2   1        3.66        1.61      1.73 o 
  -8  -2   1      466.89      448.68     12.10 o 
  -7  -2   1        4.91        3.28      2.58 o 
  -6  -2   1     1427.60     1476.76     42.33 o 
  -5  -2   1     1268.44     1179.62     82.46 o 
  -4  -2   1      480.98      517.06     12.36 o 
  -3  -2   1     6533.78     7328.38    333.74 o 
  -2  -2   1     3189.78     3581.83    110.25 o 
  -1  -2   1     2135.01     2133.42     51.10 o 
   0  -2   1     4976.14     4792.92    169.96 o 
   1  -2   1      180.66      210.74     38.86 o 
   2  -2   1     1060.89     1162.92     86.71 o 
   3  -2   1     2251.82     2506.26    162.34 o 
   4  -2   1        0.59        7.66      0.98 o 
   5  -2   1      539.95      732.76     17.08 o 
   6  -2   1      111.36      137.07      6.75 o 
   7  -2   1       29.71       37.90      3.49 o 
   8  -2   1      145.10      151.46     91.59 o 
   9  -2   1        4.22        5.68      8.95 o 
  10  -2   1      143.05      171.25     11.14 o 
 -10  -1   1        8.22        4.80      2.64 o 
  -9  -1   1      198.22      172.43      7.29 o 
  -8  -1   1      217.16      212.03      7.93 o 
  -7  -1   1      580.69      600.42     42.67 o 
  -6  -1   1     1562.75     1889.80     46.71 o 
  -5  -1   1      222.68      217.94      5.50 o 
  -4  -1   1      210.46      198.44     11.33 o 
  -3  -1   1     1127.73     1225.99    215.50 o 
  -2  -1   1     4642.32     6265.75    360.48 o 
  -1  -1   1      408.20      443.01     13.54 o 
   1  -1   1     5618.94     6630.31    885.70 o 
   2  -1   1      210.74      229.18      5.20 o 
   3  -1   1     1219.18     1592.13     27.30 o 
   4  -1   1      403.02      483.43     11.38 o 
   5  -1   1       23.91       38.74      2.60 o 
   6  -1   1       15.57       26.60      2.26 o 
   7  -1   1      864.92     1059.62     48.47 o 
   8  -1   1      198.00      238.51     12.45 o 
   9  -1   1       97.88      128.71      7.08 o 
  10  -1   1      107.57      128.71      8.88 o 
 -10   0   1       51.28       43.77      4.26 o 
  -9   0   1      149.92      142.94     12.08 o 
  -8   0   1       19.14       17.98      2.44 o 
  -7   0   1       19.79       26.49      2.86 o 
  -6   0   1        1.58        0.90      1.47 o 
  -5   0   1       29.94       21.68      2.95 o 
  -4   0   1      218.50      219.13      6.00 o 
  -3   0   1      783.64      969.25     45.09 o 
  -2   0   1     5008.22     6818.38    410.70 o 
   1   0   1     5472.13     6911.64    292.98 o 
   2   0   1      199.34      245.02     15.48 o 
   3   0   1     1059.11     1288.97     21.19 o 
   4   0   1      572.36      688.42     11.94 o 
   5   0   1      650.95      798.04     16.24 o 
   6   0   1     1056.43     1281.66     31.44 o 
   7   0   1      814.93     1002.96     56.00 o 
   8   0   1        8.36        8.76      3.37 o 
   9   0   1      184.11      225.25     13.35 o 
  10   0   1       13.59       19.30      4.09 o 
 -10   1   1       59.55       55.46     10.09 o 
  -9   1   1      106.06      106.41     13.81 o 
  -8   1   1        8.62       10.18      2.67 o 
  -7   1   1       22.64       19.37      2.20 o 
  -6   1   1      574.87      774.58     18.96 o 
  -5   1   1      267.80      263.34      7.30 o 
  -4   1   1     1882.67     2373.55     79.15 o 
  -3   1   1       18.85       16.48      1.54 o 
  -2   1   1     2232.23     2489.58     66.27 o 
   1   1   1    10213.30    10807.25    406.38 o 
   2   1   1      176.16      169.11      2.24 o 
   3   1   1     3461.03     3998.21    117.99 o 
   4   1   1       51.96       45.65      2.27 o 
   5   1   1      928.03     1167.40     90.95 o 
   6   1   1      718.52      896.51     22.70 o 
   7   1   1      103.85      112.58     12.11 o 
   8   1   1      189.04      216.03     18.09 o 
   9   1   1      102.77      109.21      5.55 o 
  10   1   1        2.83        4.80      5.02 o 
 -10   2   1       23.35       18.15      6.22 o 
  -9   2   1      122.93      111.48     14.38 o 
  -8   2   1       37.76       46.81      4.65 o 
  -7   2   1       39.09       51.01      5.57 o 
  -6   2   1      402.84      453.67     10.57 o 
  -5   2   1       22.64       34.09      2.57 o 
  -4   2   1        5.31        4.80      1.82 o 
  -3   2   1       23.08       12.55      1.01 o 
  -2   2   1      308.41      289.96      8.52 o 
  -1   2   1       87.48       84.91      2.18 o 
   0   2   1      472.01      433.49      9.71 o 
   1   2   1       10.18       10.99      1.89 o 
   2   2   1      362.70      407.90     14.63 o 
   3   2   1       59.44       35.93      3.06 o 
   4   2   1      159.99      144.06      3.61 o 
   5   2   1     1458.04     1538.22     80.59 o 
   6   2   1      335.09      364.81     21.09 o 
   7   2   1      385.73      436.86     36.27 o 
   8   2   1      144.22      187.62      7.29 o 
   9   2   1       36.48       35.15     13.10 o 
  10   2   1       45.63       32.31      7.86 o 
 -10   3   1       20.97       22.14      5.71 o 
  -9   3   1      290.47      404.62     50.76 o 
  -8   3   1      135.24      142.80     20.09 o 
  -7   3   1      593.66      748.48     34.06 o 
  -6   3   1      371.47      393.67     18.34 o 
  -5   3   1       71.73       69.87     10.92 o 
  -4   3   1      724.09      757.86     26.86 o 
  -3   3   1      673.09      780.35     32.75 o 
  -2   3   1     1169.30     1125.77     36.24 o 
  -1   3   1     1635.91     1910.90     47.16 o 
   0   3   1      744.83      694.26     16.48 o 
   1   3   1       97.29       72.81      1.83 o 
   2   3   1     6057.22     6795.18    734.28 o 
   3   3   1       51.92       70.72      3.47 o 
   4   3   1     1911.77     2237.64     40.59 o 
   5   3   1      594.65      555.76     19.23 o 
   6   3   1      257.02      266.85      5.60 o 
   7   3   1      195.74      180.52      6.55 o 
   8   3   1       24.50       15.43      2.26 o 
   9   3   1      188.00      170.52     15.07 o 
 -10   4   1       83.91      110.09     12.12 o 
  -9   4   1       88.46      110.82     11.43 o 
  -8   4   1        4.10        4.37      5.46 o 
  -7   4   1      964.47     1156.56     54.59 o 
  -6   4   1      237.83      262.54     16.98 o 
  -5   4   1      339.80      346.73     16.38 o 
  -4   4   1     2866.55     3406.79    198.91 o 
  -3   4   1     1182.53     1001.32     35.37 o 
  -2   4   1     1239.03     1171.37     23.92 o 
  -1   4   1      159.95      142.48      2.94 o 
   0   4   1      456.00      428.28      8.60 o 
   1   4   1     2858.03     2782.27     84.96 o 
   2   4   1     1537.94     1351.26     30.79 o 
   3   4   1      321.42      436.25     16.16 o 
   4   4   1       90.15       86.03      6.99 o 
   5   4   1      194.48      177.08     11.57 o 
   6   4   1      985.91     1097.17     70.74 o 
   7   4   1       11.15       12.23      6.55 o 
   8   4   1       58.09       58.95     10.70 o 
   9   4   1       82.82       84.93     12.66 o 
  -9   5   1       75.30       50.66     18.78 o 
  -8   5   1      158.04      192.36     15.72 o 
  -7   5   1        4.49        1.97      5.24 o 
  -6   5   1       81.56       54.37      8.08 o 
  -5   5   1     1410.26     1645.21     76.20 o 
  -4   5   1       96.83       89.74      7.64 o 
  -3   5   1     1812.81     1747.17     72.93 o 
  -2   5   1     2936.36     2560.61     75.18 o 
  -1   5   1        6.21       49.88     29.04 o 
   0   5   1       97.19       67.92     11.46 o 
   1   5   1        2.46        6.23      1.97 o 
   2   5   1       25.75       49.77      1.64 o 
   3   5   1      343.74      400.66     25.33 o 
   4   5   1        2.52       -1.97      4.15 o 
   5   5   1      153.21      147.38     11.79 o 
   6   5   1      411.24      419.65     37.12 o 
   7   5   1       37.79       34.72      8.73 o 
   8   5   1       74.05       69.65     12.66 o 
   9   5   1       21.65       12.23     16.38 o 
  -9   6   1        5.73        7.64      7.86 o 
  -8   6   1        3.59        6.11      6.55 o 
  -7   6   1      152.45      120.09     12.45 o 
  -6   6   1      529.42      591.05     30.35 o 
  -5   6   1      532.97      488.43     25.55 o 
  -4   6   1       29.85       65.72     12.23 o 
  -3   6   1      179.90      150.23      3.07 o 
  -2   6   1       88.47       69.18      7.64 o 
  -1   6   1     1517.32     1447.96     35.87 o 
   0   6   1      684.45      678.54     16.40 o 
   1   6   1      364.48      414.65     12.32 o 
   2   6   1     2791.35     2602.05     63.05 o 
   3   6   1        8.05        6.99      8.08 o 
   4   6   1      237.85      249.78     15.94 o 
   5   6   1      245.71      219.87     15.50 o 
   6   6   1        0.48       -0.44      5.24 o 
   7   6   1       45.16       52.18     10.70 o 
   8   6   1       57.80       62.45     23.14 o 
  -9   7   1      214.14      246.94     24.02 o 
  -8   7   1        0.01        3.06     12.23 o 
  -7   7   1       83.19       76.64     11.14 o 
  -6   7   1      147.26      171.62     24.24 o 
  -5   7   1      364.24      455.46     25.33 o 
  -4   7   1      269.44      244.32     13.97 o 
  -3   7   1        3.28        3.68      1.41 o 
  -2   7   1      983.61      935.09     21.46 o 
  -1   7   1      575.87      589.32     18.35 o 
   0   7   1      423.10      407.29     13.85 o 
   1   7   1     2788.35     2737.40     88.19 o 
   2   7   1      384.65      395.06      6.92 o 
   3   7   1      298.75      388.65     33.19 o 
   4   7   1      297.53      296.29     18.78 o 
   5   7   1        9.96        8.08      6.77 o 
   6   7   1       39.92       48.04     10.04 o 
   7   7   1       97.56       89.52     14.63 o 
   8   7   1       43.35       38.43     22.93 o 
  -8   8   1       85.23       71.40     14.19 o 
  -7   8   1       35.86       51.53     10.48 o 
  -6   8   1      104.31       93.23     12.66 o 
  -5   8   1      278.23      250.66     16.59 o 
  -4   8   1        6.44        9.83      9.17 o 
  -3   8   1      100.81       93.01     23.47 o 
  -2   8   1      268.24      251.26      8.02 o 
  -1   8   1      229.15      237.58      7.03 o 
   0   8   1      298.72      339.52     25.76 o 
   1   8   1      809.95      797.07     20.15 o 
   2   8   1        0.18       47.01      9.30 o 
   3   8   1     1074.61     1144.55     55.02 o 
   4   8   1       52.88       60.92     10.26 o 
   5   8   1       42.20       59.61     10.70 o 
   6   8   1      139.35      157.86     17.47 o 
   7   8   1        9.48        8.95      9.39 o 
  -8   9   1       76.98       80.79     15.28 o 
  -7   9   1       22.77       26.64     10.48 o 
  -6   9   1      487.16      546.95     55.02 o 
  -5   9   1       90.15       69.21     10.70 o 
  -4   9   1       53.99       63.32      9.17 o 
  -3   9   1       88.92       96.52      3.08 o 
  -2   9   1      301.36      293.39     11.62 o 
  -1   9   1        3.63        1.34      2.10 o 
   0   9   1      224.26      232.54      7.48 o 
   1   9   1      173.23      182.06      8.25 o 
   2   9   1      487.87      500.82     12.14 o 
   3   9   1       69.69       73.80     10.92 o 
   4   9   1      127.38      140.18     27.73 o 
   5   9   1      134.34      139.30     16.38 o 
   6   9   1        0.29        0.87     13.32 o 
   7   9   1       40.17       35.81     13.54 o 
  -7  10   1       98.45       79.48     15.50 o 
  -6  10   1      163.58      156.77     18.34 o 
  -5  10   1        0.17       -5.02      7.21 o 
  -4  10   1      182.41      152.88      3.79 o 
  -3  10   1      120.38      115.62      5.79 o 
  -2  10   1      106.47      102.37      4.45 o 
  -1  10   1       74.50       78.75      9.83 o 
   0  10   1        1.00        2.55      2.93 o 
   1  10   1       52.87       49.06      5.90 o 
   2  10   1       66.94       65.78      2.95 o 
   3  10   1       30.57       31.44      8.95 o 
   4  10   1      109.58      122.71     25.98 o 
   5  10   1       69.75       67.90     13.32 o 
   6  10   1       14.78       10.04     17.90 o 
  -7  11   1       79.83       52.18     25.11 o 
  -6  11   1        2.83       -1.09      7.64 o 
  -5  11   1       65.18       65.50     12.23 o 
  -4  11   1        8.49       17.69      7.64 o 
  -3  11   1        3.45        4.15      2.07 o 
  -2  11   1      196.35      177.60      8.61 o 
  -1  11   1      134.35      142.24      7.51 o 
   0  11   1       56.11       57.64      7.10 o 
   1  11   1      609.09      591.79     40.50 o 
   2  11   1        0.44        0.78      1.72 o 
   3  11   1      172.52      179.26     28.82 o 
   4  11   1       72.52       82.75     13.76 o 
   5  11   1        9.06       12.01      9.61 o 
  -6  12   1       23.18       15.07      9.83 o 
  -5  12   1       36.79       32.10     10.48 o 
  -4  12   1       11.34       12.66      7.86 o 
  -3  12   1      157.78      130.92      7.24 o 
  -2  12   1      124.67      110.45      5.81 o 
  -1  12   1       21.61       17.92      3.51 o 
   0  12   1      319.02      288.32     13.32 o 
   1  12   1       45.90       51.75      4.94 o 
   2  12   1       34.29       27.63      5.38 o 
   3  12   1      132.72      141.05     16.81 o 
   4  12   1        9.79       10.04      9.17 o 
  -4  13   1        8.83        2.18     12.01 o 
  -3  13   1       73.62       85.81     11.79 o 
  -2  13   1       20.05       16.37      3.10 o 
  -1  13   1       24.66       16.84      3.67 o 
   0  13   1      122.94      119.81     10.04 o 
   1  13   1       28.82       24.82      4.36 o 
   2  13   1       84.84       80.79     12.66 o 
   3  13   1        0.15        7.21      8.30 o 
  -1  14   1       44.64       32.08      5.13 o 
   0  14   1       29.69       29.34      7.33 o 
  -2 -14   2        3.85        7.21      7.86 o 
  -1 -14   2        4.03        1.91      4.54 o 
   0 -14   2        2.64        3.40      6.31 o 
   1 -14   2       50.13       40.66      9.13 o 
   2 -14   2       37.31       28.79      7.70 o 
   3 -14   2       11.15       15.94      8.30 o 
  -4 -13   2       37.73       33.62     21.83 o 
  -3 -13   2       27.25       18.78     10.26 o 
  -2 -13   2       33.45       28.50      4.23 o 
  -1 -13   2       82.09       87.69     17.36 o 
   0 -13   2        0.08        2.01      3.30 o 
   1 -13   2      201.86      184.39      9.26 o 
   2 -13   2      152.09      158.26     17.14 o 
   3 -13   2        5.73        4.74      2.77 o 
   4 -13   2       50.77       65.28     13.10 o 
   5 -13   2        3.33        9.17      9.39 o 
  -5 -12   2       30.92       27.51     21.40 o 
  -4 -12   2       50.70       53.93     13.32 o 
  -3 -12   2      162.61      147.82     31.22 o 
  -2 -12   2      136.58      136.63     20.63 o 
  -1 -12   2      109.81      163.85     30.46 o 
   0 -12   2      121.79      137.78      8.85 o 
   1 -12   2      240.56      271.71     17.48 o 
   2 -12   2        4.94       41.55     17.84 o 
   3 -12   2      109.51      112.31      5.16 o 
   4 -12   2       24.58       18.57      5.14 o 
   5 -12   2       68.49       60.26     23.80 o 
  -6 -11   2       73.06       62.88     16.16 o 
  -5 -11   2       13.81       13.10      9.61 o 
  -4 -11   2       12.21        9.61     15.28 o 
  -3 -11   2       60.72       56.39      5.19 o 
  -2 -11   2       60.59       78.53      7.60 o 
  -1 -11   2       21.09       43.43     14.30 o 
   0 -11   2       37.54       47.61      4.86 o 
   1 -11   2       51.20       86.33     16.16 o 
   2 -11   2      225.14      238.16     18.74 o 
   3 -11   2      537.30      544.78     16.09 o 
   4 -11   2        0.01       92.38      9.42 o 
   5 -11   2      119.69      124.89     29.15 o 
   6 -11   2       23.33       44.54     12.23 o 
   7 -11   2       11.43       29.48     12.23 o 
  -7 -10   2       30.27        9.17     11.57 o 
  -6 -10   2      142.70      164.85     36.90 o 
  -5 -10   2      122.75      152.40     19.21 o 
  -4 -10   2      253.39      265.94     22.49 o 
  -3 -10   2        6.16        4.71      1.41 o 
  -2 -10   2       15.07       20.40      2.04 o 
  -1 -10   2       38.63       57.27     10.07 o 
   0 -10   2      160.28      188.67      7.01 o 
   1 -10   2       56.18       90.26      9.49 o 
   2 -10   2      300.86      344.71     14.74 o 
   3 -10   2      146.56      540.74     42.69 o 
   4 -10   2      302.47      345.08     20.05 o 
   5 -10   2       17.58       25.63      3.69 o 
   6 -10   2       43.07       81.88     14.19 o 
   7 -10   2      110.94       94.98     15.94 o 
   8 -10   2       19.72       29.26     12.45 o 
  -7  -9   2       90.26       80.35     16.38 o 
  -6  -9   2       71.99      106.77     16.38 o 
  -5  -9   2      313.12      344.11     45.20 o 
  -4  -9   2      808.93      821.40     45.85 o 
  -3  -9   2      142.87      221.59      5.66 o 
  -2  -9   2      131.25      135.52      3.93 o 
  -1  -9   2       65.65      119.75      6.05 o 
   0  -9   2      516.11      673.79     20.60 o 
   1  -9   2      126.94      125.88      6.09 o 
   2  -9   2      102.75      222.63     10.26 o 
   4  -9   2       29.16       46.91      7.29 o 
   5  -9   2        2.16        8.89      2.23 o 
   6  -9   2       81.31       68.11     17.09 o 
   7  -9   2       64.30      167.25     19.21 o 
   8  -9   2       14.10       51.97     13.54 o 
  -7  -8   2       98.23      106.99     16.38 o 
  -6  -8   2       13.55       89.08     13.76 o 
  -5  -8   2      635.59      643.89     38.21 o 
  -4  -8   2      160.37      336.90      6.11 o 
  -3  -8   2       20.78      161.15      9.42 o 
  -2  -8   2      622.74      618.26     21.79 o 
   0  -8   2     1306.85     1341.22     36.28 o 
   1  -8   2      960.11      912.57     25.32 o 
   2  -8   2       30.15      194.86     26.20 o 
   3  -8   2     1034.06     1042.90     37.96 o 
   4  -8   2      297.43      264.05     11.58 o 
   5  -8   2       14.75       21.22      5.50 o 
   6  -8   2       75.53       75.92     12.62 o 
   7  -8   2       20.51       15.72     15.28 o 
   8  -8   2      115.14      153.06     18.34 o 
   9  -8   2      133.62      127.73     18.78 o 
  -8  -7   2      169.12      184.06     33.62 o 
  -7  -7   2       28.12       30.57     10.04 o 
  -6  -7   2      104.86      110.26     13.10 o 
  -5  -7   2       10.61      132.53     13.32 o 
  -4  -7   2      207.82      340.17     15.08 o 
  -3  -7   2     1607.06     1599.83     57.68 o 
  -2  -7   2     2050.93     2459.00     70.86 o 
  -1  -7   2      553.01      660.77     19.10 o 
   0  -7   2     1416.74     1379.90     60.59 o 
   1  -7   2       26.84       25.44      5.09 o 
   2  -7   2     2455.91     2455.91     81.97 o 
   3  -7   2      175.71      294.33     78.93 o 
   4  -7   2      281.21      667.63     25.68 o 
   5  -7   2      356.06      340.06     17.42 o 
   6  -7   2       15.36       37.56     16.16 o 
   7  -7   2       11.82        8.57      3.06 o 
   8  -7   2       92.18      132.10     27.29 o 
   9  -7   2       39.77       93.67     15.28 o 
  -8  -6   2       13.00       32.10     16.81 o 
  -7  -6   2      170.10      195.42     17.25 o 
  -6  -6   2      140.70      127.73     12.45 o 
  -5  -6   2      645.57      613.32     30.79 o 
  -4  -6   2      774.41      744.55     12.62 o 
  -3  -6   2      222.66      219.41     16.41 o 
  -2  -6   2      134.08      270.63     56.00 o 
  -1  -6   2     1966.33     1933.97     53.72 o 
   0  -6   2       91.18      109.61      5.24 o 
   1  -6   2     1576.33     1541.29     50.72 o 
   2  -6   2    10156.31    11991.77    783.64 o 
   3  -6   2      788.58      759.86     21.61 o 
   4  -6   2      193.64      175.87      7.95 o 
   5  -6   2      179.83      228.34     34.54 o 
   6  -6   2       13.82       16.11      1.63 o 
   7  -6   2        3.95        5.07      1.55 o 
   8  -6   2       26.72       21.83     14.85 o 
   9  -6   2        2.06       12.66      8.30 o 
  -8  -5   2      124.61      126.86     13.32 o 
  -7  -5   2      691.77      663.83     13.15 o 
  -6  -5   2       29.13       30.01      4.09 o 
  -5  -5   2      778.48      773.97     15.19 o 
  -4  -5   2       20.12       32.05      3.60 o 
  -3  -5   2       13.43       33.98      1.85 o 
  -2  -5   2     1672.63     1589.75     38.02 o 
  -1  -5   2       20.36       18.46      2.07 o 
   0  -5   2      291.76      271.77     24.45 o 
   1  -5   2    10522.88    11328.58    673.39 o 
   2  -5   2      552.33      542.42     14.97 o 
   3  -5   2      158.24      356.91    173.69 o 
   4  -5   2      511.59      549.18     65.39 o 
   5  -5   2      391.05      449.78     31.77 o 
   6  -5   2      786.96      833.34     85.98 o 
   7  -5   2      101.95      112.14     12.02 o 
   8  -5   2       47.01       50.00     16.38 o 
   9  -5   2       77.87       78.82     12.01 o 
  -8  -4   2      136.71      132.69      4.10 o 
  -7  -4   2      377.80      360.24      9.77 o 
  -6  -4   2      468.83      437.02      8.34 o 
  -5  -4   2      687.48      711.71     13.97 o 
  -4  -4   2       25.55      128.97     95.74 o 
  -3  -4   2     1068.12     1047.16     21.11 o 
  -2  -4   2      711.34      600.30     10.27 o 
  -1  -4   2       15.66       12.66      1.54 o 
   0  -4   2      169.66      249.07      5.31 o 
   1  -4   2     1536.17     1458.54     73.25 o 
   2  -4   2     1869.32     1960.39    196.73 o 
   3  -4   2     1883.20     1974.94    212.56 o 
   4  -4   2       63.77      457.27     55.35 o 
   5  -4   2     2315.37     2561.90    164.19 o 
   6  -4   2      132.34      146.15      8.01 o 
   7  -4   2      162.32      149.08     12.12 o 
   8  -4   2      676.07      698.26     53.93 o 
   9  -4   2       55.04       49.56      9.39 o 
  10  -4   2       29.75       25.33     15.07 o 
 -10  -3   2        0.21       15.94      7.42 o 
  -9  -3   2       92.74       93.20      3.93 o 
  -8  -3   2      151.60      145.93      6.14 o 
  -7  -3   2        0.91        2.11      3.28 o 
  -6  -3   2      236.39      225.57      6.40 o 
  -5  -3   2       30.42       24.42      1.86 o 
  -4  -3   2      282.62      306.53    180.02 o 
  -3  -3   2      830.99      733.40     15.28 o 
  -2  -3   2      852.99      893.69     19.06 o 
  -1  -3   2      446.95      456.34     10.72 o 
   0  -3   2       18.95       38.21      2.07 o 
   1  -3   2     4672.08     5479.53    776.31 o 
   2  -3   2       39.19       36.53      4.16 o 
   3  -3   2      176.20      156.66      3.86 o 
   4  -3   2      488.77      478.21     10.81 o 
   5  -3   2      275.67      319.02     21.21 o 
   6  -3   2      243.66      248.47     18.01 o 
   7  -3   2      970.30     1078.66     48.80 o 
   8  -3   2      311.74      289.30     28.82 o 
   9  -3   2       18.35       21.83      6.99 o 
  10  -3   2      143.47      134.50     14.19 o 
 -10  -2   2      138.32      135.37     19.00 o 
  -9  -2   2       38.91       49.57     18.17 o 
  -8  -2   2       16.22       10.30      6.22 o 
  -7  -2   2       74.61       78.81     11.32 o 
  -6  -2   2       11.52        9.87      1.85 o 
  -5  -2   2      806.19      836.50     16.70 o 
  -4  -2   2      796.17      743.04     55.46 o 
  -3  -2   2     1544.17     1574.46     41.16 o 
  -2  -2   2        9.04       14.42      1.32 o 
  -1  -2   2      652.41      735.02     16.67 o 
   0  -2   2        7.38        3.31      1.35 o 
   1  -2   2     2886.22     2754.59     81.77 o 
   2  -2   2    10104.91    12270.68   1339.53 o 
   3  -2   2       10.66       10.11      1.22 o 
   4  -2   2     1078.80     1345.57     50.04 o 
   5  -2   2       34.54       29.54      2.90 o 
   6  -2   2      802.23      958.95     57.69 o 
   7  -2   2      285.40      340.70     33.19 o 
   8  -2   2        8.59       11.14      5.02 o 
  10  -2   2       21.96       23.80      6.99 o 
 -10  -1   2       56.71       61.66      7.23 o 
  -9  -1   2       11.62        9.30      3.48 o 
  -8  -1   2      161.69      154.56      5.19 o 
  -7  -1   2       89.36       75.03      6.46 o 
  -6  -1   2       33.15       33.18      2.62 o 
  -5  -1   2      826.98      863.50     36.24 o 
  -4  -1   2      629.30      697.04     16.62 o 
  -3  -1   2     1717.18     2064.64     76.42 o 
  -2  -1   2     9214.24    11639.75   1340.07 o 
  -1  -1   2     1074.87     1144.91    139.52 o 
   0  -1   2     5748.81     6974.19    940.84 o 
   1  -1   2     2840.53     2851.55     83.86 o 
   2  -1   2      539.08      631.51     25.66 o 
   3  -1   2     1469.01     1658.88     30.59 o 
   4  -1   2       10.78       11.34      1.48 o 
   5  -1   2       56.81       58.87      2.65 o 
   6  -1   2      426.74      464.59     30.44 o 
   7  -1   2        0.17       -0.33      2.10 o 
   8  -1   2      208.93      221.82      9.83 o 
   9  -1   2       20.78       18.04      3.71 o 
  10  -1   2       12.00        8.99      3.47 o 
 -10   0   2       14.40       11.12      3.60 o 
  -9   0   2       34.00       34.97      3.17 o 
  -8   0   2      288.25      306.81     17.30 o 
  -7   0   2       13.20       13.58      2.74 o 
  -6   0   2      920.67     1086.28     66.70 o 
  -5   0   2      370.21      385.89     10.72 o 
  -4   0   2      385.18      377.89      9.71 o 
  -3   0   2      608.05      712.67     20.96 o 
  -2   0   2      246.97      266.81      7.64 o 
  -1   0   2     1813.53     1964.08    252.18 o 
   1   0   2     2320.68     2375.78    116.20 o 
   2   0   2      260.36      276.15     10.64 o 
   3   0   2     2810.95     3502.05     82.77 o 
   4   0   2       41.05       34.98      1.63 o 
   5   0   2      914.52     1052.17     44.50 o 
   6   0   2      138.20      158.60      4.87 o 
   7   0   2      142.40      174.54      7.74 o 
   8   0   2      205.36      212.53     18.23 o 
   9   0   2       20.92       17.10      3.39 o 
  10   0   2       66.24       59.21      8.81 o 
 -10   1   2       15.78       10.50      3.13 o 
  -9   1   2      113.02       91.30      5.96 o 
  -8   1   2      142.14      113.94      8.95 o 
  -7   1   2       19.47       17.69      2.71 o 
  -6   1   2      368.82      468.25     22.88 o 
  -5   1   2       25.06       42.73      4.05 o 
  -4   1   2      645.20      786.61     45.63 o 
  -3   1   2     2477.04     2622.50    103.28 o 
  -2   1   2      158.06      139.52      5.02 o 
  -1   1   2       13.51       75.08     26.53 o 
   0   1   2       50.13       60.94      1.03 o 
   1   1   2      211.27      182.92      4.95 o 
   2   1   2     7329.83     8403.70    373.25 o 
   3   1   2       10.85       19.67      1.38 o 
   4   1   2      692.14      600.40     15.97 o 
   5   1   2      396.64      423.82     23.51 o 
   6   1   2      392.56      416.65     28.45 o 
   7   1   2      607.63      738.24     27.73 o 
   8   1   2       43.23       52.85      4.17 o 
   9   1   2        0.86        4.84      2.23 o 
  10   1   2        6.19        5.46      9.39 o 
 -10   2   2       77.78       65.31      8.66 o 
  -9   2   2       54.43       47.50      4.85 o 
  -8   2   2      123.86      103.25      7.93 o 
  -7   2   2      677.73      742.17     78.06 o 
  -6   2   2        1.12        0.84      1.22 o 
  -5   2   2     1173.00     1249.27    107.64 o 
  -4   2   2     4018.93     4495.61    495.85 o 
  -3   2   2      142.84      135.83     23.58 o 
  -2   2   2      488.50      389.96      6.55 o 
  -1   2   2     1354.93     1527.55     70.20 o 
   0   2   2     3340.96     3489.08     89.74 o 
   1   2   2       97.10       65.63      1.52 o 
   2   2   2     1235.54     1135.89     16.50 o 
   3   2   2      704.31      579.73      7.79 o 
   4   2   2     1133.72     1236.72     89.44 o 
   5   2   2       45.21       53.88      5.62 o 
   6   2   2      130.69      139.47     10.90 o 
   7   2   2        1.48        1.69      1.55 o 
   8   2   2       15.37        8.94      2.78 o 
   9   2   2      137.55      111.57     11.57 o 
 -10   3   2       41.59       32.27     11.13 o 
  -9   3   2        2.38        3.13      5.39 o 
  -8   3   2      531.07      625.29     57.97 o 
  -7   3   2      109.82       51.93     48.47 o 
  -6   3   2      257.61      278.87     26.31 o 
  -5   3   2     1423.77     1646.95     87.77 o 
  -4   3   2        3.45        5.68      3.49 o 
  -3   3   2      136.88      126.20      6.11 o 
  -2   3   2      369.59      415.29     12.88 o 
  -1   3   2      972.73      940.02     39.33 o 
   0   3   2     1425.38     1363.87     24.39 o 
   1   3   2     1302.05     1379.52     25.04 o 
   2   3   2       29.66       25.47      1.56 o 
   3   3   2     1192.68     1146.57    116.92 o 
   4   3   2      107.08      104.90      9.83 o 
   5   3   2      552.61      578.91     15.51 o 
   6   3   2       61.71       59.06      2.34 o 
   7   3   2       98.19       92.63      7.24 o 
   8   3   2      457.61      415.50     24.45 o 
   9   3   2       98.07      115.07     12.88 o 
 -10   4   2       21.57       21.72      8.07 o 
  -9   4   2       39.45       49.02      7.06 o 
  -8   4   2      517.65      647.73     63.76 o 
  -7   4   2       13.67       11.57      5.90 o 
  -6   4   2      364.30      354.15     29.04 o 
  -5   4   2      100.18      102.84      8.73 o 
  -4   4   2     3831.48     4634.30    276.20 o 
  -3   4   2     2169.30     2057.87     86.90 o 
  -2   4   2      536.91      498.71     21.40 o 
  -1   4   2     1347.57     1187.65     50.98 o 
   0   4   2      636.21      563.87      8.65 o 
   1   4   2      339.36      387.56      6.40 o 
   2   4   2     1237.03     1128.74     24.22 o 
   3   4   2       27.93       30.77      3.16 o 
   4   4   2     1001.60     1137.00    110.59 o 
   5   4   2     1198.25     1116.82     49.78 o 
   6   4   2        6.20       -1.53      8.95 o 
   7   4   2       14.58       14.19      6.99 o 
   8   4   2       46.62       43.01      9.61 o 
   9   4   2        7.40        3.49      6.99 o 
  -9   5   2      123.37      146.18     15.39 o 
  -8   5   2       31.42       32.10      8.73 o 
  -7   5   2      402.66      467.47     40.17 o 
  -6   5   2      167.55      161.14     12.45 o 
  -5   5   2      711.32      878.83     56.55 o 
  -4   5   2     1437.55     1193.24     49.56 o 
  -3   5   2      378.20      457.43     26.64 o 
  -2   5   2      932.01      881.89     47.38 o 
  -1   5   2      333.27      357.73      7.08 o 
   0   5   2        4.01       13.62      2.77 o 
   1   5   2     2531.26     2589.99     63.22 o 
   2   5   2      981.57      961.68     16.40 o 
   3   5   2       49.86       52.18      5.90 o 
   4   5   2      439.26      394.33     18.56 o 
   5   5   2        6.59        8.73      5.68 o 
   6   5   2       32.46       22.49      7.21 o 
   7   5   2      101.47      123.58     13.97 o 
   8   5   2        5.76        6.77     13.76 o 
   9   5   2       54.46       55.90     12.23 o 
  -9   6   2       14.18       11.86      6.22 o 
  -8   6   2      166.14      221.40     31.00 o 
  -7   6   2      109.35       94.76     11.79 o 
  -6   6   2        9.60       12.45     11.57 o 
  -5   6   2      973.44      868.56     41.70 o 
  -4   6   2       17.21       12.23      8.73 o 
  -3   6   2      318.42      132.97     89.85 o 
  -2   6   2      336.60      313.20     16.48 o 
  -1   6   2      576.73      574.98     14.18 o 
   0   6   2      969.06      916.71     21.00 o 
   1   6   2     2033.85     2057.32     46.05 o 
   2   6   2       41.98       46.21      4.97 o 
   3   6   2      942.69      889.09     37.12 o 
   4   6   2        9.27        7.42      5.24 o 
   5   6   2      350.64      399.78     36.90 o 
   6   6   2       50.53       52.18      9.61 o 
   7   6   2       23.81       37.12     10.70 o 
   8   6   2       15.36       23.36     10.48 o 
  -9   7   2       15.46       16.73      7.21 o 
  -8   7   2       72.69       62.23     12.01 o 
  -7   7   2       13.95       11.14      7.42 o 
  -6   7   2      333.82      263.32     19.21 o 
  -5   7   2      166.35      196.51     24.67 o 
  -4   7   2        0.84        2.40      4.37 o 
  -3   7   2      223.81      200.46     10.48 o 
  -2   7   2      341.62      368.68     12.01 o 
  -1   7   2      633.70      593.61     15.80 o 
   0   7   2     1060.56      999.51     24.45 o 
   1   7   2       11.11       14.27      4.80 o 
   2   7   2     1764.31     1747.59     40.22 o 
   3   7   2      704.66      665.51     30.79 o 
   4   7   2      444.30      408.08     23.58 o 
   5   7   2      280.98      306.33     35.37 o 
   6   7   2       36.67       36.03      9.83 o 
   7   7   2      119.59      147.60     32.53 o 
   8   7   2       77.07       82.31     16.38 o 
  -8   8   2       58.51       68.56     13.32 o 
  -7   8   2       19.53       15.94      8.30 o 
  -6   8   2      108.85      155.24     15.28 o 
  -5   8   2       25.09       17.25      6.77 o 
  -4   8   2       69.98       61.79      7.86 o 
  -3   8   2       17.87       18.31      2.51 o 
  -2   8   2       14.63       12.35      2.84 o 
  -1   8   2      331.09      309.57      8.08 o 
   0   8   2      485.09      473.76     14.30 o 
   1   8   2      652.77      652.05     14.01 o 
   2   8   2     1193.42     1186.46     27.43 o 
   3   8   2       86.77       74.45     10.04 o 
   4   8   2      743.07      731.45     39.52 o 
   5   8   2       26.56       25.55     16.16 o 
   6   8   2      123.29      122.93     16.81 o 
   7   8   2      194.25      246.29     43.89 o 
  -8   9   2        1.29       -3.71     14.85 o 
  -7   9   2       95.56       86.25     14.19 o 
  -6   9   2        3.77        1.09      6.99 o 
  -5   9   2      215.22      228.82     29.48 o 
  -4   9   2       51.93       38.65     13.54 o 
  -3   9   2        0.12       -0.07      1.89 o 
  -2   9   2      186.72      184.23     18.56 o 
  -1   9   2      301.63      270.80      7.86 o 
   0   9   2        9.26       11.05      2.93 o 
   1   9   2      127.75      117.93      4.43 o 
   2   9   2        5.93        4.94      1.46 o 
   3   9   2      378.76      380.35     23.80 o 
   4   9   2      450.27      458.30     29.69 o 
   5   9   2        5.79        3.49      7.64 o 
   6   9   2       61.01       68.12     14.41 o 
   7   9   2       28.70       23.36     13.10 o 
  -7  10   2       28.84       13.76     17.90 o 
  -6  10   2       48.16       38.43     10.70 o 
  -5  10   2      286.24      255.46     19.87 o 
  -4  10   2       41.35       31.00      8.08 o 
  -3  10   2      125.60      113.84      5.31 o 
  -2  10   2       84.59       80.02      4.17 o 
  -1  10   2       19.35       18.82      2.83 o 
   0  10   2      294.36      277.50      8.94 o 
   1  10   2      107.67      111.93      5.49 o 
   2  10   2       19.32       17.73      1.60 o 
   3  10   2      169.15      168.34     15.72 o 
   4  10   2        8.35        9.17     13.97 o 
   5  10   2       41.13       45.20     12.23 o 
   6  10   2       20.34       31.00     12.45 o 
  -6  11   2      101.74       96.51     15.94 o 
  -5  11   2       12.01        7.64      7.86 o 
  -4  11   2       17.58       13.10      7.42 o 
  -3  11   2      216.69      195.53     14.08 o 
  -2  11   2        1.39       -2.39      3.14 o 
  -1  11   2      193.48      182.68      9.18 o 
   0  11   2      353.14      340.02     10.28 o 
   1  11   2       87.17       80.29      3.67 o 
   2  11   2       20.92       17.86      5.39 o 
   3  11   2        1.55        3.71     12.23 o 
   4  11   2       49.68       42.58     11.79 o 
   5  11   2       11.36       15.94     10.48 o 
  -5  12   2        1.54        3.06      7.64 o 
  -4  12   2       84.72       74.45     12.23 o 
  -3  12   2        0.17        1.31     10.04 o 
  -2  12   2       28.94       35.73      3.82 o 
  -1  12   2      207.71      204.32     10.92 o 
   0  12   2        0.83       -1.39      2.93 o 
   1  12   2        4.15        3.12      2.54 o 
   2  12   2      143.16      158.73     25.98 o 
   3  12   2       33.24       44.54     11.57 o 
   4  12   2      126.96      120.74     18.56 o 
  -4  13   2       17.70       33.84     10.04 o 
  -3  13   2        0.15        0.22      5.46 o 
  -2  13   2       44.30       34.40      4.16 o 
  -1  13   2       30.77       22.66      3.99 o 
   0  13   2      106.36      109.02      5.95 o 
   1  13   2       23.64       20.70      5.75 o 
   2  13   2        4.45        7.21      7.21 o 
  -2 -14   3       41.37       77.29     13.54 o 
  -1 -14   3       10.14        6.99      3.70 o 
   0 -14   3       16.24        6.99      4.43 o 
   1 -14   3       14.08        8.92      6.22 o 
   2 -14   3        1.29       -0.41      3.56 o 
   3 -14   3       28.60       12.28      5.29 o 
  -4 -13   3        2.02        7.21      9.39 o 
  -3 -13   3      254.09      295.42     26.86 o 
  -2 -13   3       25.45       25.61      8.62 o 
  -1 -13   3        0.78       -0.71      3.05 o 
   0 -13   3       68.70       81.27     10.08 o 
   1 -13   3       21.41       57.15     22.07 o 
   2 -13   3      127.68      135.89     12.68 o 
   3 -13   3      101.00      109.15      7.65 o 
   4 -13   3       11.10       13.31      6.56 o 
   5 -13   3       17.45       13.97     17.25 o 
  -5 -12   3        7.33       -4.15      9.17 o 
  -4 -12   3      137.20      153.71     19.43 o 
  -3 -12   3      156.48      128.36      9.22 o 
  -2 -12   3       16.99       10.84      4.06 o 
  -1 -12   3      186.96      204.12     13.08 o 
   0 -12   3      153.30      176.26     10.67 o 
   1 -12   3      121.89      139.12     16.00 o 
   2 -12   3      163.76      160.84     19.54 o 
   3 -12   3       26.49       73.44     38.21 o 
   4 -12   3       77.04      159.14     15.47 o 
   5 -12   3       20.70       38.52      8.57 o 
   6 -12   3        5.32       26.86     12.01 o 
  -6 -11   3        7.22       14.19     11.14 o 
  -5 -11   3        0.39       -1.31     14.19 o 
  -4 -11   3      107.38      117.03     16.16 o 
  -3 -11   3        3.85       12.16      4.69 o 
  -2 -11   3       20.02       18.62      7.79 o 
  -1 -11   3      211.65      220.07      9.58 o 
   0 -11   3       24.29      126.04     20.31 o 
   1 -11   3      409.16      430.56     22.60 o 
   2 -11   3       91.35      206.08     13.22 o 
   3 -11   3      157.86      197.41     14.73 o 
   4 -11   3      294.59      291.29     16.21 o 
   5 -11   3      109.82      109.71     14.19 o 
   6 -11   3       32.26       36.21      8.80 o 
   7 -11   3       43.70       41.92     13.10 o 
  -7 -10   3       82.14       72.93     31.22 o 
  -6 -10   3       15.19       10.92     10.04 o 
  -5 -10   3      231.02      296.73     25.98 o 
  -4 -10   3       26.37       26.78      1.87 o 
  -3 -10   3       50.74       46.77      2.74 o 
  -2 -10   3       40.55       58.96      3.06 o 
  -1 -10   3       97.40      172.16      7.27 o 
   0 -10   3       47.45       54.85     11.14 o 
   1 -10   3       38.24       75.67     11.03 o 
   2 -10   3      106.02      149.50     10.22 o 
   3 -10   3     1204.73     1194.80     44.22 o 
   4 -10   3      122.66      189.87     12.10 o 
   5 -10   3       69.80       90.44     15.83 o 
   6 -10   3      106.26      158.52     18.12 o 
   7 -10   3        5.94        8.05      9.83 o 
   8 -10   3       30.47       37.12     13.32 o 
  -7  -9   3        1.93        3.28     15.72 o 
  -6  -9   3      181.21      213.54     36.90 o 
  -5  -9   3      310.89      322.71     25.98 o 
  -4  -9   3      170.62      165.88     11.65 o 
  -3  -9   3      302.44      311.23     11.46 o 
  -2  -9   3        1.40      151.60     14.74 o 
  -1  -9   3      192.65      261.95      9.13 o 
   0  -9   3      459.29      490.44     16.17 o 
   2  -9   3      402.54      381.31     13.58 o 
   3  -9   3     1475.88     1686.64     59.90 o 
   4  -9   3       36.29       59.52     16.05 o 
   5  -9   3       64.33       67.28      7.64 o 
   6  -9   3        8.02      127.25     11.11 o 
   7  -9   3      269.72      284.51     30.13 o 
   8  -9   3       83.93       94.98     29.69 o 
  -7  -8   3       23.70       32.75     10.92 o 
  -6  -8   3      273.98      311.36     24.67 o 
  -5  -8   3      145.50      207.86     32.10 o 
  -4  -8   3     1363.76     1313.95     39.17 o 
  -3  -8   3      402.03      748.02     16.89 o 
  -1  -8   3     1692.03     1740.95     52.77 o 
   0  -8   3      139.30      151.58     11.79 o 
   1  -8   3       29.30       43.02      3.93 o 
   2  -8   3      537.06      800.45     28.25 o 
   3  -8   3       21.71      100.49      8.34 o 
   5  -8   3       67.39       93.88     38.39 o 
   6  -8   3       82.65       82.22      3.40 o 
   7  -8   3      246.79      220.84     14.64 o 
   8  -8   3       46.13       41.27     22.05 o 
   9  -8   3       41.82       36.46     12.66 o 
  -8  -7   3       69.26       79.04     14.41 o 
  -7  -7   3       22.94       30.35      9.61 o 
  -6  -7   3       67.97      101.53     12.88 o 
  -5  -7   3      487.99      484.98     11.37 o 
  -4  -7   3      567.07      767.78     15.90 o 
  -3  -7   3      181.38      471.81     27.29 o 
  -2  -7   3     1066.49     1076.36     27.09 o 
  -1  -7   3      475.00      611.94     16.05 o 
   0  -7   3       12.54       54.82      9.06 o 
   1  -7   3       48.56       32.49      5.46 o 
   2  -7   3       18.70       80.37      8.73 o 
   3  -7   3      953.46      995.38    122.93 o 
   4  -7   3     1277.22     1226.04     57.64 o 
   5  -7   3      131.62      129.78     20.15 o 
   6  -7   3      135.02      142.18      5.87 o 
   7  -7   3        7.35       15.26      6.43 o 
   8  -7   3       96.08      116.16     26.86 o 
   9  -7   3      185.12      154.80     19.21 o 
  -8  -6   3      126.35      137.34     15.94 o 
  -7  -6   3       46.69       48.86      1.89 o 
  -6  -6   3        5.73       67.11      3.42 o 
  -5  -6   3        4.49        4.97      1.27 o 
  -4  -6   3       39.73      204.45     21.51 o 
  -3  -6   3      179.37      183.12      5.55 o 
  -2  -6   3      874.00      956.23     33.52 o 
  -1  -6   3      237.61      287.12     63.21 o 
   0  -6   3     5517.13     5404.50    231.15 o 
   1  -6   3      612.96      675.17     24.56 o 
   2  -6   3     4156.20     4475.56    179.92 o 
   3  -6   3      303.42      303.78     14.85 o 
   5  -6   3      395.88      408.26     24.40 o 
   6  -6   3       13.91       16.43      2.11 o 
   7  -6   3       26.24       23.40      2.62 o 
   8  -6   3      172.47      146.17      5.52 o 
   9  -6   3       38.80       61.14     12.23 o 
  -8  -5   3       50.87      110.48     13.32 o 
  -7  -5   3        0.33       60.67     12.41 o 
  -6  -5   3       57.65       74.52      4.51 o 
  -5  -5   3      391.70      371.04     24.89 o 
  -4  -5   3     1189.54     1136.65     25.74 o 
  -3  -5   3      454.17      405.33      9.39 o 
  -2  -5   3        0.18       -0.11      1.08 o 
  -1  -5   3      204.45      187.40      4.47 o 
   0  -5   3      522.45      427.94     11.00 o 
   1  -5   3     1431.81     1359.28     35.12 o 
   2  -5   3     2778.26     2572.17     81.29 o 
   3  -5   3     3033.23     3170.80    162.56 o 
   4  -5   3     1316.11     1269.69     28.14 o 
   5  -5   3      558.15      571.39     12.79 o 
   6  -5   3        9.17       11.16      2.21 o 
   7  -5   3      424.78      405.22     10.51 o 
   8  -5   3       48.52       42.56      7.42 o 
   9  -5   3        0.51        2.18      6.55 o 
  -8  -4   3       17.39       35.48      8.88 o 
  -7  -4   3      193.06      197.82      6.63 o 
  -6  -4   3      188.39      187.67      7.85 o 
  -5  -4   3      128.50      140.62     10.04 o 
  -4  -4   3      630.75      603.74     14.42 o 
  -3  -4   3       66.45       51.31      3.06 o 
  -2  -4   3      293.87      194.19      4.64 o 
  -1  -4   3      870.81      793.32     17.83 o 
   0  -4   3      192.86      190.08      7.97 o 
   1  -4   3     1549.92     1423.28     38.40 o 
   2  -4   3     4533.82     4668.60    516.16 o 
   3  -4   3       46.10       38.46      3.23 o 
   4  -4   3     1798.38     1695.47     42.91 o 
   5  -4   3       22.40       19.62      2.64 o 
   6  -4   3     1098.16     1033.25     31.59 o 
   7  -4   3      730.34      721.40     20.89 o 
   8  -4   3       32.66       31.82      3.99 o 
   9  -4   3      104.22       94.32     12.01 o 
  10  -4   3       15.00        6.55     12.23 o 
 -10  -3   3       75.94       53.93     16.16 o 
  -9  -3   3       19.43       38.44     25.11 o 
  -8  -3   3        9.89       14.80      2.25 o 
  -7  -3   3      714.76      651.69     15.23 o 
  -6  -3   3       16.48       11.79      2.41 o 
  -5  -3   3     2055.79     1941.38     60.28 o 
  -4  -3   3     1204.61     1214.42     44.76 o 
  -3  -3   3     2049.03     2127.32     55.81 o 
  -2  -3   3     1194.56     1075.39     24.06 o 
  -1  -3   3       18.56       20.20      1.70 o 
   0  -3   3       66.27       31.65      2.23 o 
   1  -3   3     5224.46     5708.05    242.13 o 
   2  -3   3       98.86       79.39     13.86 o 
   3  -3   3      398.02      402.89     30.17 o 
   4  -3   3      709.21      643.50     12.81 o 
   5  -3   3      121.11      107.48      4.25 o 
   6  -3   3      897.00      895.66     27.02 o 
   7  -3   3        4.40        2.77      2.29 o 
   8  -3   3      178.92      169.35      9.94 o 
   9  -3   3       72.58       77.51     10.04 o 
  10  -3   3        0.34        3.06      5.68 o 
 -10  -2   3        2.93       16.85      5.52 o 
  -9  -2   3      124.98      120.29      5.86 o 
  -8  -2   3      219.63      197.72      7.80 o 
  -7  -2   3      154.70      143.13      5.32 o 
  -6  -2   3      304.04      315.86     20.82 o 
  -5  -2   3     1500.48     1437.55     38.37 o 
  -4  -2   3      655.83      712.45     21.40 o 
  -3  -2   3     3096.59     2929.89     91.99 o 
  -2  -2   3       27.70       30.03      1.62 o 
  -1  -2   3      239.69      260.66      8.52 o 
   0  -2   3     2979.90     3320.25    105.67 o 
   1  -2   3     1838.21     1970.36    206.88 o 
   2  -2   3       58.72       48.83      2.62 o 
   3  -2   3     3020.10     2970.89    197.50 o 
   4  -2   3      159.86      239.68     18.00 o 
   5  -2   3       13.02       16.04      2.54 o 
   6  -2   3       18.51       20.17      2.68 o 
   7  -2   3      223.10      241.49      9.06 o 
   8  -2   3      136.61      132.53      8.95 o 
   9  -2   3        7.65        3.28      8.30 o 
  10  -2   3      109.41       92.36     10.26 o 
 -10  -1   3      102.85       81.88      7.57 o 
  -9  -1   3       69.44       81.53      8.83 o 
  -8  -1   3       25.48       28.23      3.72 o 
  -7  -1   3      113.45      101.91      7.27 o 
  -6  -1   3      912.87      912.70     20.64 o 
  -5  -1   3       74.11       83.56      6.00 o 
  -4  -1   3     2313.83     2444.77    103.28 o 
  -3  -1   3     2768.49     2977.99    168.56 o 
  -2  -1   3     3568.92     3654.36    120.19 o 
  -1  -1   3    11407.85    12038.17    697.38 o 
   0  -1   3      363.63      288.08      7.07 o 
   1  -1   3      599.42      675.12     70.20 o 
   2  -1   3      522.60      482.29      9.49 o 
   3  -1   3        6.87        2.29      1.53 o 
   4  -1   3       13.55       28.98      2.49 o 
   5  -1   3      148.99      138.08      7.31 o 
   6  -1   3      310.87      310.04     11.91 o 
   7  -1   3      278.64      284.07      7.85 o 
   8  -1   3        0.55        2.25      2.55 o 
   9  -1   3       28.27       25.33      5.46 o 
  10  -1   3      121.60      115.07      9.83 o 
 -10   0   3      169.86      158.82      7.34 o 
  -9   0   3       24.29       26.60      5.33 o 
  -8   0   3        0.47       -0.51      2.02 o 
  -7   0   3      476.39      446.67     12.90 o 
  -6   0   3       71.50       51.81      3.29 o 
  -5   0   3      568.75      602.49     17.36 o 
  -4   0   3     1549.60     1627.52     61.79 o 
  -3   0   3      312.01      360.48     16.59 o 
  -2   0   3     2400.82     2753.07    305.68 o 
  -1   0   3     2562.73     2651.91     75.24 o 
   0   0   3       24.99       32.91      1.77 o 
   1   0   3     2973.46     3114.82    161.59 o 
   2   0   3        0.38        1.94      0.85 o 
   3   0   3     2167.73     2152.00     41.78 o 
   4   0   3      787.70      837.13     57.29 o 
   5   0   3      270.92      291.06      9.90 o 
   6   0   3      404.64      467.80     21.62 o 
   7   0   3       72.14       73.68      6.10 o 
   8   0   3       93.51       94.98      7.88 o 
   9   0   3      117.31      117.70      9.39 o 
 -10   1   3       39.52       45.36      8.41 o 
  -9   1   3       28.26       16.61      5.50 o 
  -8   1   3      132.88      134.52      7.17 o 
  -7   1   3      108.03      116.95      7.53 o 
  -6   1   3      384.22      416.54     14.76 o 
  -5   1   3      815.39      774.21     15.08 o 
  -4   1   3       30.93       13.97      2.18 o 
  -3   1   3      960.73      865.94     27.29 o 
  -2   1   3     1490.28     1544.77     53.49 o 
  -1   1   3      671.46      769.99    108.73 o 
   0   1   3     1097.14     1060.20     17.50 o 
   1   1   3     1001.38      838.32     11.60 o 
   2   1   3       73.42       81.77      2.21 o 
   3   1   3     6369.34     7644.33    422.90 o 
   4   1   3      258.11      303.15     19.26 o 
   5   1   3      993.68      981.88     30.66 o 
   6   1   3      535.76      558.13     26.46 o 
   7   1   3        4.63        4.61      2.89 o 
   8   1   3        5.92        2.17      3.16 o 
   9   1   3       54.32       52.33      3.88 o 
 -10   2   3        4.25       -0.60      6.70 o 
  -9   2   3       75.08       76.57      3.60 o 
  -8   2   3      710.54      643.10     19.54 o 
  -7   2   3      110.67      111.51      4.26 o 
  -6   2   3      649.66      634.56     19.34 o 
  -5   2   3      115.11      103.04      5.50 o 
  -4   2   3     1545.88     1694.68     37.05 o 
  -3   2   3       16.43        2.62      2.40 o 
  -2   2   3      487.99      647.82     19.87 o 
  -1   2   3     1304.51     1182.52     24.59 o 
   0   2   3      185.90      184.32      3.22 o 
   1   2   3       38.86       31.97      2.24 o 
   2   2   3    11301.78    12770.85    544.87 o 
   3   2   3     2023.44     2158.70     96.77 o 
   4   2   3      171.84      158.69     13.08 o 
   5   2   3      472.93      464.94     19.79 o 
   6   2   3      635.62      644.15     55.08 o 
   7   2   3      112.96      143.56      6.97 o 
   8   2   3      182.62      166.20      4.83 o 
   9   2   3        0.60        2.40      5.46 o 
 -10   3   3       78.86       69.76     14.74 o 
  -9   3   3      254.74      217.56     18.01 o 
  -8   3   3      101.85      103.30     10.92 o 
  -7   3   3      530.08      496.99     21.11 o 
  -6   3   3      483.44      453.18     25.09 o 
  -5   3   3      539.07      534.28     28.31 o 
  -4   3   3     3377.78     3311.81    193.89 o 
  -3   3   3       43.65       43.23      4.37 o 
  -2   3   3      894.78      939.91     18.83 o 
  -1   3   3     1278.51     1246.16     22.31 o 
   0   3   3     3257.82     3459.49     91.89 o 
   1   3   3      795.88      724.82     13.60 o 
   2   3   3      947.31      943.49     13.89 o 
   3   3   3      803.34      806.43     11.46 o 
   4   3   3     1413.55     1441.44    115.47 o 
   5   3   3       25.21       24.95      1.62 o 
   6   3   3      844.07      850.83     35.36 o 
   7   3   3        6.24        4.71      0.91 o 
   8   3   3        9.74        9.17      6.55 o 
   9   3   3      121.72      105.24     12.88 o 
 -10   4   3        9.25       11.21      6.99 o 
  -9   4   3       85.75       63.78      8.23 o 
  -8   4   3      158.62      154.90     16.70 o 
  -7   4   3      266.29      286.38     43.56 o 
  -6   4   3        0.80        1.97      4.37 o 
  -5   4   3     1895.25     1754.16     82.75 o 
  -4   4   3      555.31      549.35     24.67 o 
  -3   4   3       97.80       68.34      5.90 o 
  -2   4   3      531.32      498.26     16.81 o 
  -1   4   3      844.14      853.95     17.91 o 
   0   4   3      439.01      387.74      8.12 o 
   1   4   3     1173.96     1139.17     23.16 o 
   2   4   3       28.30       26.76      1.86 o 
   3   4   3     1050.96      963.52     25.78 o 
   4   4   3      887.49      954.09     79.26 o 
   5   4   3      741.63      690.94     23.85 o 
   6   4   3      215.77      214.41     15.50 o 
   7   4   3       42.45       46.73      9.17 o 
   8   4   3      357.71      406.99     43.23 o 
   9   4   3      101.58      101.09     13.97 o 
  -9   5   3       45.68       40.95      7.68 o 
  -8   5   3      102.99       96.59     11.64 o 
  -7   5   3       27.31       20.52      5.47 o 
  -6   5   3       43.92       20.96      6.55 o 
  -5   5   3      259.07      239.74     24.67 o 
  -4   5   3      117.20      111.35      8.95 o 
  -3   5   3      900.32      957.87     49.78 o 
  -2   5   3      870.77      788.72     42.14 o 
  -1   5   3     1206.88     1111.36     27.14 o 
   0   5   3     1948.44     1941.32     37.69 o 
   1   5   3      348.49      345.53      5.46 o 
   2   5   3     2182.60     2103.42     42.36 o 
   3   5   3      385.25      344.37     11.27 o 
   4   5   3      370.63      359.52     13.50 o 
   5   5   3      911.56     1102.63     74.02 o 
   6   5   3       83.01       86.03     11.14 o 
   7   5   3        4.73       12.01     13.10 o 
   8   5   3       76.15       60.48     11.79 o 
   9   5   3        3.10        6.55      8.30 o 
  -9   6   3       34.94       38.90     14.47 o 
  -8   6   3        8.11       12.79      5.78 o 
  -7   6   3      161.43      118.12     14.41 o 
  -6   6   3      297.46      258.74     18.12 o 
  -5   6   3      138.40      121.83     11.14 o 
  -4   6   3      630.21      525.99     23.58 o 
  -3   6   3      112.62       76.20      6.77 o 
  -2   6   3      532.80      496.39     19.21 o 
  -1   6   3     1730.08     1907.29     81.88 o 
   0   6   3      240.42      224.46      6.07 o 
   1   6   3     2335.62     2266.36     55.37 o 
   2   6   3     1032.64     1045.97     20.22 o 
   3   6   3       64.39       54.59      7.42 o 
   4   6   3      365.30      330.57     19.43 o 
   5   6   3      118.01      136.03     22.93 o 
   6   6   3       13.95       12.88      7.86 o 
   7   6   3       10.60        9.83     15.07 o 
   8   6   3       11.83       17.69      9.83 o 
  -9   7   3       29.00       25.16      9.53 o 
  -8   7   3       16.68       20.37      6.79 o 
  -7   7   3      134.49       99.13     13.32 o 
  -6   7   3        5.19        6.55      6.33 o 
  -5   7   3       63.68       55.68      8.52 o 
  -4   7   3      282.38      264.85     24.89 o 
  -3   7   3        0.01        2.18      3.71 o 
  -2   7   3      693.16      668.30     34.06 o 
  -1   7   3      127.20      119.43      9.28 o 
   0   7   3      240.53      205.65      6.41 o 
   1   7   3     2363.59     2353.60     62.77 o 
   2   7   3      198.86      209.51      4.53 o 
   3   7   3       14.21       16.59      6.11 o 
   4   7   3      328.93      323.15     21.18 o 
   5   7   3      363.19      395.42     42.79 o 
   6   7   3      287.63      302.19     25.11 o 
   7   7   3      113.52      106.77     17.03 o 
   8   7   3       22.97       21.62     11.35 o 
  -8   8   3       69.25       80.00     13.29 o 
  -7   8   3       73.50       73.14     12.88 o 
  -6   8   3        3.41        5.46      6.77 o 
  -5   8   3      187.53      179.70     15.07 o 
  -4   8   3        4.72        4.37      5.02 o 
  -3   8   3       23.72       16.07      2.03 o 
  -2   8   3      707.04      686.31     19.54 o 
  -1   8   3      276.44      255.64     12.12 o 
   0   8   3      137.16      131.50      4.58 o 
   1   8   3       85.69       80.82      3.07 o 
   2   8   3      728.47      705.93     14.59 o 
   3   8   3      266.84      269.87     17.90 o 
   4   8   3       26.89       23.58      8.73 o 
   5   8   3      347.06      358.95     43.45 o 
   6   8   3       91.02       94.32     15.72 o 
   7   8   3        0.23       -1.75      8.95 o 
  -8   9   3       64.70       72.40     10.93 o 
  -7   9   3        5.53        3.06     13.54 o 
  -6   9   3      205.18      175.98     18.34 o 
  -5   9   3       86.38       94.11     12.23 o 
  -4   9   3        1.20        1.53      5.02 o 
  -3   9   3      103.40       95.25      3.38 o 
  -2   9   3      142.58      136.18      8.62 o 
  -1   9   3       44.11       42.24      4.35 o 
   0   9   3       33.21       34.50      2.89 o 
   1   9   3       65.95       64.29      5.18 o 
   2   9   3        2.02        3.79      2.13 o 
   3   9   3      595.98      596.51     34.50 o 
   4   9   3       63.80       70.31     12.23 o 
   5   9   3      155.75      162.01     31.88 o 
   6   9   3        2.15        9.17     10.04 o 
  -7  10   3       33.36       30.21      8.23 o 
  -6  10   3       82.64       67.25     12.66 o 
  -5  10   3        0.53       -6.77     12.66 o 
  -4  10   3      144.86      116.16     21.40 o 
  -3  10   3        5.47        2.40      1.51 o 
  -2  10   3      208.77      206.72      8.08 o 
  -1  10   3      317.76      306.51     12.26 o 
   0  10   3       87.61       89.79      4.23 o 
   1  10   3       28.35       27.36      2.34 o 
   2  10   3        6.79        4.26      2.14 o 
   3  10   3        0.53        4.37      6.55 o 
   4  10   3      159.07      164.63     17.90 o 
   5  10   3       23.71       19.00     19.00 o 
   6  10   3        9.70       20.09     12.23 o 
  -6  11   3        3.72        9.61      8.73 o 
  -5  11   3      157.13      140.18     15.94 o 
  -4  11   3      164.91      157.42     15.07 o 
  -3  11   3      127.86      113.37      4.09 o 
  -2  11   3      207.57      203.14      6.79 o 
  -1  11   3       64.26       64.80      5.39 o 
   0  11   3      320.15      298.11      9.20 o 
   1  11   3        1.13        1.70      2.16 o 
   2  11   3      103.72       91.44      3.55 o 
   3  11   3       80.56       88.21     13.32 o 
   4  11   3       28.01       20.31     17.90 o 
   5  11   3        1.15       -5.02      9.61 o 
  -5  12   3      112.83      105.03     11.33 o 
  -4  12   3        0.76       -0.83      4.69 o 
  -3  12   3       67.91       76.65      9.93 o 
  -2  12   3       32.34       36.17      4.77 o 
  -1  12   3       83.39       86.70      5.11 o 
   0  12   3      147.07      146.32      6.50 o 
   1  12   3       76.56       71.14      4.44 o 
   2  12   3       36.09       32.10     15.28 o 
   3  12   3       58.03       53.06     22.27 o 
  -3  13   3       17.19       19.80      7.34 o 
  -2  13   3        0.18       -0.46      4.45 o 
  -1  13   3      172.97      169.07      9.02 o 
   0  13   3        4.49        4.42      2.88 o 
   1  13   3        7.88       10.26      6.55 o 
  -2 -14   4        5.84        3.71     13.54 o 
  -1 -14   4       10.28       21.03     11.03 o 
   0 -14   4       12.26        8.68      4.00 o 
   1 -14   4       27.33       25.54      6.21 o 
   2 -14   4      107.56      118.79      9.87 o 
   3 -14   4        2.36        4.90      4.22 o 
  -4 -13   4      101.02      131.22     19.43 o 
  -3 -13   4       29.09       31.88     20.74 o 
  -2 -13   4       83.43       90.73     12.33 o 
  -1 -13   4      131.67      150.58      8.05 o 
   0 -13   4       13.61       35.13     18.52 o 
   1 -13   4      141.71      156.11     13.10 o 
   2 -13   4       22.44       25.34      7.32 o 
   3 -13   4       48.22       51.87      7.94 o 
   4 -13   4      182.66      175.79     23.85 o 
   5 -13   4        0.64       -4.27      6.25 o 
  -5 -12   4       19.07       33.62     12.88 o 
  -4 -12   4        5.17        0.87     13.76 o 
  -3 -12   4      183.44      178.70      8.72 o 
  -2 -12   4      311.10      337.98     20.84 o 
  -1 -12   4       59.27       76.60     15.17 o 
   0 -12   4       66.39       82.69      8.52 o 
   1 -12   4      131.84      151.28      9.18 o 
   2 -12   4        0.24       -2.37      4.16 o 
   3 -12   4      243.20      252.90     23.38 o 
   4 -12   4      255.30      332.18     19.06 o 
   5 -12   4       19.24       15.65      8.96 o 
   6 -12   4       56.25       62.31     10.73 o 
  -6 -11   4       23.65       24.02     21.40 o 
  -5 -11   4       68.28       80.13     15.28 o 
  -4 -11   4       59.49       51.94      7.53 o 
  -3 -11   4      257.90      249.43     12.74 o 
  -2 -11   4      136.26      137.85      6.31 o 
  -1 -11   4        0.83       33.49     19.65 o 
   0 -11   4      355.73      374.47     13.08 o 
   1 -11   4        1.17        1.21      3.16 o 
   2 -11   4      311.35      330.53     18.56 o 
   3 -11   4      216.18      289.37     15.36 o 
   4 -11   4       77.67      110.15     12.64 o 
   5 -11   4       46.83       65.97     21.73 o 
   6 -11   4       36.17       81.49     29.15 o 
   7 -11   4        7.69        5.37      8.54 o 
  -7 -10   4      151.89      193.67     25.33 o 
  -6 -10   4      127.35      165.07     21.40 o 
  -5 -10   4       64.94       63.54     24.45 o 
  -4 -10   4      111.88      110.08      5.45 o 
  -3 -10   4        2.30       73.83     10.15 o 
  -2 -10   4       40.30       61.01     12.23 o 
  -1 -10   4      266.39      361.15     16.57 o 
   0 -10   4       11.21       12.87      3.30 o 
   1 -10   4       42.08       76.82      9.63 o 
   2 -10   4      117.96      131.60      9.59 o 
   3 -10   4        1.31        2.42     12.55 o 
   4 -10   4      207.92      241.03     20.74 o 
   5 -10   4      177.39      233.96     18.35 o 
   6 -10   4       75.68       77.79      3.67 o 
   7 -10   4       90.84      112.12     12.35 o 
  -7  -9   4       75.27       92.14     16.59 o 
  -6  -9   4       44.47       48.91     13.10 o 
  -5  -9   4       17.99       22.11      1.77 o 
  -4  -9   4       79.84       82.03      7.27 o 
  -3  -9   4        0.10       77.43     15.07 o 
  -2  -9   4      463.14      462.70     11.55 o 
  -1  -9   4      245.04      501.65     19.86 o 
   0  -9   4       69.12       69.39      5.49 o 
   1  -9   4      515.89      481.23     22.05 o 
   2  -9   4       17.84       13.34      3.85 o 
   3  -9   4      805.37      801.77     28.25 o 
   4  -9   4      124.06      128.67     11.27 o 
   5  -9   4       23.88       98.20     11.03 o 
   6  -9   4      370.47      384.47     12.71 o 
   7  -9   4       17.06       19.67      7.41 o 
   8  -9   4       37.95       62.15     16.59 o 
  -7  -8   4       17.00       27.07     18.34 o 
  -6  -8   4       10.37        9.39      8.30 o 
  -5  -8   4      310.26      300.66      5.92 o 
  -4  -8   4       27.14      113.62      9.54 o 
  -3  -8   4     1059.87     1099.60     28.81 o 
  -2  -8   4     1386.74     1433.43     41.70 o 
  -1  -8   4       13.66       76.45     16.38 o 
   0  -8   4      109.30      108.17      5.86 o 
   1  -8   4       59.94       79.41      6.34 o 
   2  -8   4      949.22      883.62     30.60 o 
   3  -8   4      275.21      251.89     12.84 o 
   4  -8   4      773.87      835.35     30.01 o 
   5  -8   4      310.74      284.06      7.77 o 
   6  -8   4       33.39       37.70      9.07 o 
   7  -8   4       27.43       24.59      2.69 o 
   8  -8   4      229.74      237.74     16.91 o 
  -7  -7   4       45.10       48.69     19.00 o 
  -6  -7   4      142.86      145.32      6.16 o 
  -5  -7   4       46.24       50.49      3.11 o 
  -4  -7   4      663.76      679.07     15.84 o 
  -3  -7   4     1186.31     1183.71     36.14 o 
  -2  -7   4      107.78      435.81     42.69 o 
  -1  -7   4      583.17      485.98     11.79 o 
   0  -7   4      251.28      241.74      7.39 o 
   1  -7   4       20.50       24.94      3.49 o 
   2  -7   4      193.65      224.12     20.63 o 
   3  -7   4      848.51      774.14     35.80 o 
   4  -7   4       19.88       75.61     35.26 o 
   5  -7   4      233.09      224.54      8.86 o 
   6  -7   4        0.44       -0.06      2.52 o 
   7  -7   4      118.36      115.01      8.97 o 
   8  -7   4      107.61      103.33     11.54 o 
   9  -7   4       14.58       19.00     17.90 o 
  -8  -6   4       27.98        6.77      8.08 o 
  -7  -6   4       14.52       19.53      1.70 o 
  -6  -6   4      289.28      270.82     10.05 o 
  -5  -6   4       15.48       65.05      8.69 o 
  -4  -6   4      723.73      758.59     16.21 o 
  -3  -6   4      171.03      168.70      5.16 o 
  -2  -6   4     2515.70     2548.17     66.80 o 
  -1  -6   4     1228.18     1188.33     32.35 o 
   0  -6   4       37.13       42.73      5.13 o 
   1  -6   4      812.22      714.63     21.51 o 
   2  -6   4      847.43      870.64     24.00 o 
   3  -6   4      198.80      188.39     10.04 o 
   4  -6   4     1260.83     1240.28     38.83 o 
   5  -6   4      381.10      345.58     10.56 o 
   6  -6   4       17.42       16.53      2.54 o 
   7  -6   4      101.63       98.15      6.11 o 
   8  -6   4       88.37       79.86      6.06 o 
   9  -6   4       71.18       43.01     19.00 o 
  -8  -5   4      213.23      210.30     10.56 o 
  -7  -5   4      309.16      309.13      6.74 o 
  -6  -5   4      125.13      139.33      8.41 o 
  -5  -5   4      182.72      193.90      6.05 o 
  -4  -5   4      135.36      133.61      6.44 o 
  -3  -5   4      909.62      903.03     21.29 o 
  -2  -5   4      531.42      489.83     14.12 o 
  -1  -5   4      564.47      547.11     12.19 o 
   0  -5   4     2307.28     2295.61     71.48 o 
   1  -5   4     1258.87     1202.84     33.67 o 
   2  -5   4        0.60        3.17      2.89 o 
   3  -5   4     1059.52     1001.00     36.36 o 
   4  -5   4      190.98      182.94      8.25 o 
   5  -5   4      643.28      556.35     14.88 o 
   6  -5   4      134.88      135.63      5.21 o 
   7  -5   4       15.39       14.74      2.82 o 
   8  -5   4       86.06       85.40      4.81 o 
   9  -5   4       43.09       36.26      6.12 o 
  -8  -4   4      109.56      109.93      5.00 o 
  -7  -4   4       74.58       90.70     11.25 o 
  -6  -4   4       10.48       54.22      7.31 o 
  -5  -4   4      139.78      160.41      7.56 o 
  -4  -4   4      345.97      307.59      7.87 o 
  -3  -4   4     2250.59     2286.82     66.89 o 
  -2  -4   4      106.86       78.16      2.85 o 
  -1  -4   4       74.04       95.53      4.13 o 
   0  -4   4       91.89       68.18      3.93 o 
   1  -4   4      233.91      235.35      6.41 o 
   2  -4   4       76.15       99.06      4.24 o 
   3  -4   4      583.07      566.61     14.43 o 
   4  -4   4      432.32      419.07      9.21 o 
   5  -4   4      948.27      887.34     21.65 o 
   6  -4   4      321.52      309.98     10.27 o 
   7  -4   4      331.96      329.58     11.40 o 
   8  -4   4      190.62      185.24      7.85 o 
   9  -4   4        1.62        0.38      3.78 o 
  -9  -3   4      177.18      170.67      6.63 o 
  -8  -3   4        0.33        1.84      2.82 o 
  -7  -3   4       86.25      102.22      4.98 o 
  -6  -3   4     1180.17     1163.50     37.37 o 
  -5  -3   4      143.90      115.94      5.68 o 
  -4  -3   4      804.55      821.04     18.22 o 
  -3  -3   4     1321.69     1244.37     28.79 o 
  -2  -3   4      686.85      781.40     18.04 o 
  -1  -3   4     1176.26     1169.39     27.51 o 
   0  -3   4      157.54      163.21      4.79 o 
   1  -3   4        8.89       13.94      2.18 o 
   2  -3   4     3157.00     2933.27     98.34 o 
   3  -3   4      194.60      194.68      5.87 o 
   4  -3   4     1682.41     1509.75     33.59 o 
   5  -3   4      499.51      514.76     17.27 o 
   6  -3   4      243.22      235.99      7.61 o 
   7  -3   4      229.83      237.52      8.24 o 
   8  -3   4       29.78       26.69      4.27 o 
   9  -3   4        7.17        4.90      3.30 o 
  10  -3   4      129.18      103.93     12.23 o 
 -10  -2   4      107.63       89.96      6.88 o 
  -9  -2   4       25.33       17.33      2.79 o 
  -8  -2   4       72.33       64.35      7.65 o 
  -7  -2   4      994.08      966.37     23.82 o 
  -6  -2   4      472.56      432.92     14.73 o 
  -5  -2   4      580.70      634.94     21.40 o 
  -4  -2   4     1763.29     1722.43     49.04 o 
  -3  -2   4     1465.75     1369.78     36.05 o 
  -2  -2   4     4162.07     3981.49    143.43 o 
  -1  -2   4      667.11      736.11     15.67 o 
   0  -2   4        3.40        4.51      1.77 o 
   1  -2   4     2876.56     2733.81     86.58 o 
   2  -2   4     1079.41     1122.66     43.12 o 
   3  -2   4        7.91        7.58      1.70 o 
   4  -2   4      471.60      424.67      9.46 o 
   5  -2   4       44.58       36.86      2.56 o 
   6  -2   4      416.99      400.33      9.83 o 
   7  -2   4        6.24        6.62      3.31 o 
   8  -2   4       66.86       70.63      6.99 o 
   9  -2   4       14.89       16.08      4.01 o 
  10  -2   4       29.19       23.80      6.77 o 
 -10  -1   4       42.81       38.25      4.18 o 
  -9  -1   4       40.64       37.34      3.35 o 
  -8  -1   4      134.47      143.21      8.39 o 
  -7  -1   4      889.88      825.66     19.18 o 
  -6  -1   4      287.21      261.25      7.30 o 
  -5  -1   4      458.88      450.22     11.04 o 
  -4  -1   4       52.44       63.54      4.59 o 
  -3  -1   4    11621.43    12849.90    813.56 o 
  -2  -1   4     4849.48     4781.73    180.63 o 
  -1  -1   4     3354.17     3406.12    114.49 o 
   0  -1   4     2079.25     1881.39     49.45 o 
   1  -1   4      119.32       87.70      3.99 o 
   2  -1   4       58.43       45.50      1.97 o 
   3  -1   4     4914.25     4723.52    151.49 o 
   4  -1   4      579.19      586.31     38.15 o 
   5  -1   4       75.32       72.71      3.54 o 
   6  -1   4      315.02      298.29      9.40 o 
   7  -1   4      149.14      155.97      5.59 o 
   8  -1   4        8.01       12.72      3.45 o 
   9  -1   4       71.42       79.18      7.83 o 
  10  -1   4       59.63       46.94      6.99 o 
 -10   0   4        1.57        0.69      2.43 o 
  -9   0   4       46.40       55.18      4.63 o 
  -8   0   4       76.63       72.74      7.81 o 
  -7   0   4       40.97       41.51      3.12 o 
  -6   0   4      430.12      412.32      9.45 o 
  -5   0   4      863.97      806.96     19.55 o 
  -4   0   4      252.50      242.80      9.61 o 
  -3   0   4     3562.19     3630.29    127.44 o 
  -2   0   4      902.20      858.31     18.76 o 
  -1   0   4     6145.15     5907.92    244.62 o 
   0   0   4    12082.58    12860.74    778.20 o 
   1   0   4      672.24      600.50      9.95 o 
   2   0   4     8632.41     8924.46    373.08 o 
   3   0   4      429.88      461.77     11.09 o 
   4   0   4     2597.96     2525.63    106.61 o 
   5   0   4      638.77      613.22     29.12 o 
   6   0   4        3.00        2.13      2.36 o 
   7   0   4      217.84      226.40      9.36 o 
   8   0   4        1.03        0.92      2.35 o 
   9   0   4        0.79        1.31      5.90 o 
 -10   1   4       67.67       58.05      6.56 o 
  -9   1   4       57.75       54.64      3.53 o 
  -8   1   4       79.60       65.74      6.22 o 
  -7   1   4      606.42      564.01     14.75 o 
  -6   1   4      226.88      223.47      6.56 o 
  -5   1   4      141.63      139.75      4.04 o 
  -4   1   4     1363.31     1311.58     48.91 o 
  -3   1   4       19.21       43.45      6.99 o 
  -2   1   4      634.49      630.58     15.49 o 
  -1   1   4       10.51        8.19      1.62 o 
   0   1   4       77.71       75.28      2.06 o 
   1   1   4     4592.34     4631.07    137.63 o 
   2   1   4     1480.41     1731.61     54.82 o 
   3   1   4     2974.21     3325.59    132.12 o 
   4   1   4     1214.31     1188.00     46.61 o 
   5   1   4      194.56      190.00      4.05 o 
   6   1   4     1051.15     1024.51     28.08 o 
   7   1   4       41.87       43.56      3.19 o 
   8   1   4      131.45      123.95      8.84 o 
   9   1   4       77.65       73.36      9.83 o 
 -10   2   4      100.42       94.80      8.63 o 
  -9   2   4       51.55       58.77      8.29 o 
  -8   2   4      342.19      300.79     11.61 o 
  -7   2   4      197.69      195.41      6.48 o 
  -6   2   4       39.54       41.36      3.07 o 
  -5   2   4      269.71      204.31      7.32 o 
  -4   2   4       29.16       24.67      4.59 o 
  -3   2   4      222.71      209.61      8.73 o 
  -2   2   4        4.97        9.61      2.62 o 
  -1   2   4      153.36      191.91      3.39 o 
   0   2   4     4506.21     4588.46    136.77 o 
   1   2   4     2092.47     1926.27     36.62 o 
   2   2   4        3.02       12.31      1.02 o 
   3   2   4     4207.54     4280.87    112.01 o 
   4   2   4      366.33      346.58     12.66 o 
   5   2   4      716.26      711.34     13.65 o 
   6   2   4     1008.18      984.34     77.57 o 
   7   2   4        0.23        1.36      2.73 o 
   8   2   4      125.93      124.69      6.49 o 
   9   2   4       93.52      106.11     21.18 o 
 -10   3   4       38.38       34.58      8.29 o 
  -9   3   4        2.00        1.29      4.38 o 
  -8   3   4      332.21      270.13     17.33 o 
  -7   3   4      141.27      136.36      9.39 o 
  -6   3   4      547.73      490.62     16.16 o 
  -5   3   4      743.24      724.92     20.68 o 
  -4   3   4     1015.70      963.73     45.04 o 
  -3   3   4     2144.61     2039.46    116.92 o 
  -2   3   4      336.65      325.23      8.84 o 
  -1   3   4      901.71      823.76     20.56 o 
   0   3   4     1955.81     1976.73     45.06 o 
   1   3   4      620.48      652.67      9.73 o 
   2   3   4     3159.36     3388.34     78.99 o 
   3   3   4      557.17      553.46      8.47 o 
   4   3   4      274.82      250.38      4.92 o 
   5   3   4      711.67      609.46     28.91 o 
   6   3   4        6.49        7.53      1.26 o 
   7   3   4      253.23      258.46      4.86 o 
   8   3   4      220.34      265.29     31.88 o 
   9   3   4        4.12        2.40      6.33 o 
  -9   4   4      110.79      117.07     10.62 o 
  -8   4   4       71.23       61.52     29.91 o 
  -7   4   4       53.86       45.40      6.15 o 
  -6   4   4      679.67      643.26     34.28 o 
  -5   4   4       83.07       75.01      6.24 o 
  -4   4   4     1691.05     1520.85     52.98 o 
  -3   4   4     2295.43     2368.07     58.77 o 
  -2   4   4      138.49      140.68      2.98 o 
  -1   4   4      966.25      851.93     15.21 o 
   0   4   4       27.27       34.76      1.99 o 
   1   4   4      308.04      433.40      7.71 o 
   2   4   4      279.36      274.83      5.82 o 
   3   4   4       30.26       26.03      3.39 o 
   4   4   4        2.65        6.13      4.13 o 
   5   4   4     1218.25     1151.82     38.74 o 
   6   4   4      159.92      149.50      9.64 o 
   7   4   4      198.88      241.70     29.91 o 
   8   4   4       32.16       35.81      9.61 o 
   9   4   4      110.23      144.11     28.60 o 
  -9   5   4        0.62        1.79      9.07 o 
  -8   5   4       13.04       14.63      5.71 o 
  -7   5   4      215.68      215.32     18.89 o 
  -6   5   4       50.79       40.96      7.27 o 
  -5   5   4       12.98        7.70      3.78 o 
  -4   5   4      975.48      888.04     27.36 o 
  -3   5   4       35.33       41.42      5.22 o 
  -2   5   4      160.13      128.38      8.39 o 
  -1   5   4      392.20      385.94      6.51 o 
   0   5   4        5.24        1.60      1.28 o 
   1   5   4     1021.83      942.94     22.47 o 
   2   5   4       15.60       11.68      1.09 o 
   3   5   4      269.11      227.29      3.17 o 
   4   5   4      477.17      471.25     36.35 o 
   5   5   4       29.93       32.57      7.10 o 
   6   5   4       89.13       69.43     10.48 o 
   7   5   4       51.49       54.80     10.70 o 
   8   5   4       42.63       44.32     11.14 o 
  -9   6   4        0.83        2.11      5.47 o 
  -8   6   4       40.37       42.43      7.79 o 
  -7   6   4      136.96      149.12     13.75 o 
  -6   6   4        1.75        2.70      4.01 o 
  -5   6   4      186.55      153.67     12.12 o 
  -4   6   4       35.21       42.43      5.09 o 
  -3   6   4      129.22      126.47      8.17 o 
  -2   6   4      532.85      461.27     14.90 o 
  -1   6   4     1911.31     1843.74     43.03 o 
   0   6   4      859.39      773.59     13.65 o 
   1   6   4      975.56      988.69     19.17 o 
   2   6   4      227.52      229.44      5.57 o 
   3   6   4       19.48       24.15      0.88 o 
   4   6   4      392.06      357.85     15.43 o 
   5   6   4      388.56      349.78     24.02 o 
   6   6   4      163.44      164.41     16.16 o 
   7   6   4        0.03       -1.31      6.77 o 
   8   6   4      161.00      162.45     33.62 o 
  -8   7   4       24.63       27.58      9.10 o 
  -7   7   4        0.57       -2.22      4.93 o 
  -6   7   4       25.17       33.30      7.75 o 
  -5   7   4       69.68       60.51      6.55 o 
  -4   7   4       27.49       38.66      6.99 o 
  -3   7   4      699.91      621.35     26.86 o 
  -2   7   4       54.31       62.51      2.92 o 
  -1   7   4      523.44      544.06     12.44 o 
   0   7   4      864.70      784.12     19.93 o 
   1   7   4       22.64       25.28      3.64 o 
   2   7   4      175.63      160.29      4.58 o 
   3   7   4        8.16        8.73      5.68 o 
   4   7   4      278.35      269.43     19.87 o 
   5   7   4      597.12      596.73     37.34 o 
   6   7   4       65.67       58.30     21.40 o 
   7   7   4       46.05       48.91     12.88 o 
  -8   8   4        3.50        0.87      6.38 o 
  -7   8   4       55.21       61.02     11.43 o 
  -6   8   4       28.57       35.43      7.01 o 
  -5   8   4        1.96       -0.39      3.93 o 
  -4   8   4      300.93      296.30     16.03 o 
  -3   8   4      744.82      695.50     60.70 o 
  -2   8   4        1.57        1.73      2.02 o 
  -1   8   4       10.33        7.99      1.83 o 
   0   8   4       20.14       21.63      2.22 o 
   1   8   4     1410.10     1392.60     34.83 o 
   2   8   4       24.87       18.01      2.34 o 
   3   8   4      186.49      184.06     15.07 o 
   4   8   4      409.48      417.69     28.17 o 
   5   8   4       12.58       14.19      9.39 o 
   6   8   4       31.61       27.29     19.21 o 
   7   8   4      212.42      210.70     24.45 o 
  -7   9   4       87.31       79.01     10.72 o 
  -6   9   4       22.00       22.48      6.94 o 
  -5   9   4       99.18       92.71      9.25 o 
  -4   9   4      193.29      180.64     19.54 o 
  -3   9   4       74.09       61.58      6.31 o 
  -2   9   4       85.98       92.98      4.64 o 
  -1   9   4       54.24       44.68      2.88 o 
   0   9   4       72.10       66.71      3.37 o 
   1   9   4       63.59       66.35      3.27 o 
   2   9   4      180.82      166.63      5.93 o 
   3   9   4      243.08      266.16     19.65 o 
   4   9   4       53.56       54.80     11.57 o 
   5   9   4       55.86       56.55     13.32 o 
   6   9   4      104.41      106.55     30.57 o 
  -7  10   4        0.08       -0.84      9.94 o 
  -6  10   4       54.46       53.04      9.39 o 
  -5  10   4      186.98      179.49     21.73 o 
  -4  10   4        0.02        0.41      4.01 o 
  -3  10   4      267.23      263.34     13.06 o 
  -2  10   4       24.67       25.97      3.77 o 
  -1  10   4       51.72       43.24      3.09 o 
   0  10   4      299.79      299.77     13.49 o 
   1  10   4        0.38        1.14      1.90 o 
   2  10   4        0.94        3.43      2.13 o 
   3  10   4       91.06       96.73     12.66 o 
   4  10   4        0.03       -5.24      8.08 o 
   5  10   4       36.85       44.98     13.32 o 
  -6  11   4      120.89      114.10     12.39 o 
  -5  11   4       11.37        5.94      7.24 o 
  -4  11   4      132.51      110.20     12.59 o 
  -3  11   4       41.13       45.37     11.41 o 
  -2  11   4       65.40       56.47      4.51 o 
  -1  11   4      285.93      264.75      9.08 o 
   0  11   4       54.04       47.21      4.52 o 
   1  11   4       24.05       25.09      2.97 o 
   2  11   4      129.04      138.21     13.76 o 
   3  11   4       18.27       16.16      8.52 o 
   4  11   4       74.48       83.62     15.50 o 
  -4  12   4      139.34      126.82     13.33 o 
  -3  12   4        3.99        4.49      5.69 o 
  -2  12   4      131.72      120.82      7.08 o 
  -1  12   4       37.67       42.84      6.83 o 
   0  12   4       44.75       39.78      3.91 o 
   1  12   4       32.84       20.49      4.35 o 
   2  12   4        1.42       -0.87     10.48 o 
   3  12   4       45.47       46.07     20.52 o 
  -2  13   4        1.08        1.48      6.55 o 
  -1  13   4       90.67       85.42      4.93 o 
   0  13   4      130.67      124.07      5.49 o 
  -2 -14   5      109.67       90.62     10.37 o 
  -1 -14   5        4.32        3.46      3.01 o 
   0 -14   5       79.38      109.74      9.39 o 
   1 -14   5       93.80       89.92     10.07 o 
   2 -14   5        1.45        0.91      6.44 o 
   3 -14   5       13.43       14.87      6.24 o 
  -4 -13   5        1.83        2.40     15.94 o 
  -3 -13   5      178.59      189.30     21.40 o 
  -2 -13   5       94.17       98.98      6.18 o 
  -1 -13   5       34.80       39.97      7.86 o 
   0 -13   5      246.34      250.66     29.59 o 
   1 -13   5        1.78        1.55      3.85 o 
   2 -13   5       60.75       66.10      7.86 o 
   3 -13   5       32.16       25.34     12.17 o 
   4 -13   5       32.51       21.83      7.41 o 
   5 -13   5       30.09       28.07     10.44 o 
  -5 -12   5        0.86        1.53     15.50 o 
  -4 -12   5       24.09       26.64     11.57 o 
  -3 -12   5       30.91       36.28      3.08 o 
  -2 -12   5       18.99       24.59      4.12 o 
  -1 -12   5      258.09      271.31     15.50 o 
   0 -12   5       46.79       70.95     16.92 o 
   1 -12   5       54.12       52.43      6.22 o 
   2 -12   5      181.08      154.80     12.73 o 
   3 -12   5        9.25        7.84      5.40 o 
   4 -12   5      370.10      355.05     30.68 o 
   5 -12   5      145.49      168.55     17.18 o 
   6 -12   5        0.39        1.02     10.64 o 
  -6 -11   5        3.91       -0.44      8.52 o 
  -5 -11   5        2.82        8.73      9.83 o 
  -4 -11   5        1.07        2.99      1.76 o 
  -3 -11   5      136.69      132.18     11.14 o 
  -2 -11   5      223.42      247.25     17.14 o 
  -1 -11   5      167.17      161.58     16.16 o 
   0 -11   5       65.90       77.99      5.84 o 
   1 -11   5       94.66      101.37      8.66 o 
   2 -11   5       35.82       41.01     15.39 o 
   3 -11   5      419.63      398.04     18.27 o 
   4 -11   5      134.52      129.79     13.51 o 
   5 -11   5      114.69      112.26     25.66 o 
   6 -11   5      200.31      198.76     35.04 o 
   7 -11   5        6.77        7.00      6.87 o 
  -7 -10   5       56.26       60.04     29.04 o 
  -6 -10   5       56.46       49.35     24.24 o 
  -5 -10   5      166.57      142.79     22.27 o 
  -4 -10   5        0.67        1.41      1.98 o 
  -3 -10   5      455.34      475.85     18.12 o 
  -2 -10   5      116.00      114.46      5.97 o 
  -1 -10   5      309.15      306.84     18.78 o 
   0 -10   5       21.12       20.46      4.30 o 
   1 -10   5       25.00       29.71      6.99 o 
   2 -10   5       56.39       58.96      7.51 o 
   3 -10   5      112.67      104.58     10.55 o 
   4 -10   5      122.17       95.81     11.57 o 
   5 -10   5      296.30      309.77     24.24 o 
   6 -10   5       61.62       69.03      9.06 o 
   7 -10   5       36.35       39.06     10.64 o 
  -7  -9   5       34.69       36.90     13.32 o 
  -6  -9   5      172.37      183.84     21.18 o 
  -5  -9   5      458.58      424.31     15.56 o 
  -4  -9   5       36.31       36.60      6.88 o 
  -3  -9   5      391.07      411.72     17.03 o 
  -2  -9   5       29.84       40.75      7.64 o 
  -1  -9   5     1085.06     1035.96     52.07 o 
   0  -9   5       74.94       55.80      6.66 o 
   1  -9   5        8.29        9.69      4.36 o 
   2  -9   5       10.45        9.44      3.76 o 
   3  -9   5      214.62      188.42     14.52 o 
   4  -9   5        1.69        1.77      4.01 o 
   5  -9   5      367.38      339.00     21.16 o 
   6  -9   5        1.36       -0.57      3.16 o 
   7  -9   5       71.51       74.42      6.15 o 
   8  -9   5      103.72      101.13     18.23 o 
  -7  -8   5       70.75       82.31     14.63 o 
  -6  -8   5       82.89       84.02      5.43 o 
  -5  -8   5        6.31        5.21      1.83 o 
  -4  -8   5      406.82      404.67     17.47 o 
  -3  -8   5      221.33      209.16      7.37 o 
  -2  -8   5      297.74      307.84     13.54 o 
  -1  -8   5      324.89      308.86     10.95 o 
   0  -8   5        8.18        6.78      3.71 o 
   1  -8   5      185.53      157.76      8.93 o 
   2  -8   5       60.15       47.64      6.25 o 
   3  -8   5       10.50        6.16      4.65 o 
   4  -8   5      550.03      523.21     19.68 o 
   5  -8   5        5.90        1.33      2.05 o 
   6  -8   5      174.32      169.68      6.39 o 
   7  -8   5      102.20      104.62      5.11 o 
   8  -8   5       13.29       12.20      6.71 o 
  -7  -7   5       15.49       16.81      8.52 o 
  -6  -7   5        6.44        4.80      3.12 o 
  -5  -7   5       59.98       68.80      3.54 o 
  -4  -7   5      126.60      134.85      6.22 o 
  -3  -7   5      363.84      343.62     12.58 o 
  -2  -7   5     2269.47     2179.15     75.26 o 
  -1  -7   5       34.58       37.67      4.56 o 
   0  -7   5       23.88       20.73      3.83 o 
   1  -7   5      106.97       72.92      5.92 o 
   2  -7   5      608.80      563.88     20.48 o 
   3  -7   5      359.64      340.61     15.22 o 
   4  -7   5      536.51      464.55     17.14 o 
   5  -7   5        0.68        1.74      1.98 o 
   6  -7   5        1.91        4.77      3.15 o 
   7  -7   5        1.35        0.15      2.33 o 
   8  -7   5       83.69       88.01      7.43 o 
   9  -7   5       16.18        5.80      9.83 o 
  -8  -6   5      224.88      222.49     20.09 o 
  -7  -6   5       18.90       17.97      4.24 o 
  -6  -6   5      123.16      114.37      7.96 o 
  -5  -6   5      289.18      281.41      6.87 o 
  -4  -6   5      302.67      304.39      8.43 o 
  -3  -6   5      274.62      283.53     16.27 o 
  -2  -6   5        4.61        4.76      2.61 o 
  -1  -6   5      582.17      514.41     14.81 o 
   0  -6   5     1128.83     1063.31     27.71 o 
   1  -6   5        2.09        5.25      3.34 o 
   2  -6   5      164.93      147.98      8.03 o 
   3  -6   5     1461.55     1318.72     45.20 o 
   4  -6   5        0.41        1.98      3.16 o 
   5  -6   5      340.99      307.07     10.38 o 
   6  -6   5       20.16       20.19      4.23 o 
   7  -6   5      123.23      100.44      7.29 o 
   8  -6   5       65.44       70.76      6.90 o 
   9  -6   5        0.74        3.72      4.30 o 
  -8  -5   5       37.69       40.87      6.70 o 
  -7  -5   5       27.90       19.58      3.23 o 
  -6  -5   5      522.93      526.00     15.83 o 
  -5  -5   5       10.60        7.47      2.54 o 
  -4  -5   5      242.06      221.77      8.89 o 
  -3  -5   5      401.56      360.37      8.49 o 
  -2  -5   5      973.97      994.65     26.18 o 
  -1  -5   5     3443.84     3417.30    117.49 o 
   0  -5   5     1537.68     1460.48     38.91 o 
   1  -5   5        3.75        8.77      2.54 o 
   2  -5   5     1961.82     1832.62     53.87 o 
   3  -5   5      159.89      133.61      6.55 o 
   4  -5   5     3193.57     2960.41    108.10 o 
   5  -5   5      434.71      380.46     10.12 o 
   6  -5   5      158.25      143.54      8.87 o 
   7  -5   5      230.99      216.81      7.59 o 
   8  -5   5        2.88        3.92      2.79 o 
   9  -5   5        3.90        4.23      4.24 o 
  -9  -4   5       56.58       54.69      4.92 o 
  -8  -4   5       26.07       21.07      4.01 o 
  -7  -4   5      363.46      347.01     16.68 o 
  -6  -4   5      888.28      852.56     25.36 o 
  -5  -4   5      952.30      936.75     25.64 o 
  -4  -4   5     1149.14     1109.60     29.58 o 
  -3  -4   5        4.05        4.37      2.98 o 
  -2  -4   5     2765.05     2677.36     82.04 o 
  -1  -4   5        7.70        4.37      1.85 o 
   0  -4   5       27.47       32.43      2.78 o 
   1  -4   5      596.06      473.37     11.72 o 
   2  -4   5        1.21        5.35      2.32 o 
   3  -4   5      944.03      934.79     24.85 o 
   4  -4   5     2315.69     2087.63     55.39 o 
   5  -4   5       25.95       32.18      3.41 o 
   6  -4   5      304.63      283.01      8.25 o 
   7  -4   5       64.45       59.54      5.27 o 
   8  -4   5      113.44      105.73      7.05 o 
   9  -4   5        1.24        0.06      2.94 o 
  -9  -3   5       41.97       39.44      4.59 o 
  -8  -3   5      264.68      241.35      8.23 o 
  -7  -3   5      311.96      282.60      8.51 o 
  -6  -3   5      430.71      414.36     13.01 o 
  -5  -3   5      586.04      539.30     26.64 o 
  -4  -3   5      794.47      829.52     19.84 o 
  -3  -3   5      369.21      422.22     13.48 o 
  -2  -3   5      101.16       61.89      3.70 o 
  -1  -3   5       45.07       52.77      2.92 o 
   0  -3   5     2058.95     1852.04     54.15 o 
   1  -3   5     1690.53     1579.91     41.67 o 
   2  -3   5      273.95      342.62      9.11 o 
   3  -3   5     1315.43     1194.10     31.11 o 
   4  -3   5       18.52       15.85      2.64 o 
   5  -3   5      904.14      899.20     24.41 o 
   6  -3   5       65.36       68.07      5.28 o 
   7  -3   5      110.83      102.64      5.29 o 
   8  -3   5      349.87      359.00     14.92 o 
   9  -3   5       13.31       13.56      4.04 o 
 -10  -2   5        0.22        0.66      3.93 o 
  -9  -2   5      158.35      159.61      7.32 o 
  -8  -2   5      199.52      176.11      7.94 o 
  -7  -2   5       66.29       61.57      3.82 o 
  -6  -2   5     1034.85     1034.48     29.16 o 
  -5  -2   5      363.70      384.72     22.05 o 
  -4  -2   5     2498.28     2362.26     72.08 o 
  -3  -2   5     5059.74     4824.91    188.43 o 
  -2  -2   5       53.55       56.12      2.92 o 
  -1  -2   5     1806.80     1785.92     47.40 o 
   0  -2   5        8.42        2.62      3.24 o 
   1  -2   5      187.02      150.87      5.02 o 
   2  -2   5     1666.36     1490.25     38.29 o 
   3  -2   5      455.79      403.22      8.09 o 
   4  -2   5     1629.40     1501.06     33.64 o 
   5  -2   5      259.20      238.98      8.15 o 
   6  -2   5       10.22       14.49      2.51 o 
   7  -2   5      723.84      718.25     22.15 o 
   8  -2   5        1.57        2.52      2.89 o 
   9  -2   5        3.35        3.48      3.47 o 
 -10  -1   5       25.08       22.52      3.97 o 
  -9  -1   5       91.57       88.55      5.32 o 
  -8  -1   5       20.08       20.08      3.20 o 
  -7  -1   5      883.48      812.86     19.32 o 
  -6  -1   5      234.00      231.68     13.86 o 
  -5  -1   5      219.76      222.27     10.26 o 
  -4  -1   5     1745.07     1668.88     46.47 o 
  -3  -1   5        1.25        2.04      2.34 o 
  -2  -1   5     4452.43     4075.48    146.75 o 
  -1  -1   5     3011.90     2771.82     84.53 o 
   0  -1   5     2174.62     2040.46     63.72 o 
   1  -1   5     5606.17     5581.51    234.90 o 
   2  -1   5      840.14      805.07     15.87 o 
   3  -1   5        1.35       -0.77      1.56 o 
   4  -1   5      632.67      641.08     13.02 o 
   5  -1   5       82.26       70.76      4.13 o 
   6  -1   5      204.08      196.29      7.46 o 
   7  -1   5      542.68      540.84     13.56 o 
   8  -1   5        3.41       -0.09      2.36 o 
   9  -1   5      127.07      132.30     16.48 o 
 -10   0   5       11.64        5.24      3.86 o 
  -9   0   5        2.96        3.88      2.48 o 
  -8   0   5       78.19       71.37      4.82 o 
  -7   0   5      116.33      122.82      4.97 o 
  -6   0   5        7.41       14.06      2.41 o 
  -5   0   5      293.98      251.31     11.79 o 
  -4   0   5        2.19        4.37      3.06 o 
  -3   0   5     2395.29     2492.90     76.73 o 
  -2   0   5     5832.20     5656.91    235.95 o 
  -1   0   5     2467.47     2330.86     66.68 o 
   0   0   5      230.88      199.53      8.08 o 
   1   0   5     2087.69     2099.38     46.76 o 
   2   0   5        0.20        1.30      1.52 o 
   3   0   5     5234.08     5413.58    190.01 o 
   4   0   5      724.53      732.18     16.93 o 
   5   0   5       52.07       50.27      2.58 o 
   6   0   5      722.96      698.81     17.21 o 
   7   0   5       98.96       90.38      9.36 o 
   8   0   5        7.89       12.14      4.60 o 
   9   0   5       58.58       65.52      5.42 o 
 -10   1   5       12.22       10.20      5.73 o 
  -9   1   5        5.90        4.93      2.21 o 
  -8   1   5      144.65      151.31      7.31 o 
  -7   1   5       24.06       22.02      2.34 o 
  -6   1   5      321.42      307.31      9.24 o 
  -5   1   5     1197.10     1157.87     47.38 o 
  -4   1   5      100.34       85.15      6.11 o 
  -3   1   5       10.58        3.71      2.84 o 
  -2   1   5      591.10      614.66     14.28 o 
  -1   1   5     1615.48     1513.36     37.82 o 
   0   1   5     2285.52     2262.95     51.29 o 
   1   1   5      486.91      492.83      9.06 o 
   2   1   5      654.64      576.25     28.11 o 
   3   1   5     2701.22     2876.10     64.48 o 
   4   1   5      184.99      171.81      5.18 o 
   5   1   5       98.84      101.67      6.78 o 
   6   1   5      570.33      616.13     17.58 o 
   7   1   5      276.67      274.25      7.50 o 
   8   1   5       69.73       73.85     10.20 o 
   9   1   5        1.39        3.17      4.38 o 
 -10   2   5        9.49        9.11      5.17 o 
  -9   2   5      297.52      269.31     14.85 o 
  -8   2   5       14.18       12.73      2.89 o 
  -7   2   5       30.55       31.18      3.13 o 
  -6   2   5      734.59      726.80     21.09 o 
  -5   2   5       11.35       11.65      1.46 o 
  -4   2   5       61.65       70.74     11.14 o 
  -3   2   5      364.41      331.01     13.10 o 
  -2   2   5      579.15      536.25     18.56 o 
  -1   2   5      382.61      350.28      6.78 o 
   0   2   5        4.00        5.96      1.48 o 
   1   2   5       22.17       38.42      1.84 o 
   2   2   5     2135.41     2109.98     43.44 o 
   3   2   5       29.70       26.57      1.95 o 
   4   2   5      141.07      120.57      4.54 o 
   5   2   5      131.83      131.31      3.93 o 
   6   2   5      542.59      496.00      9.62 o 
   7   2   5      770.40      704.31     24.28 o 
   8   2   5      104.16       98.07     10.94 o 
   9   2   5       50.50       36.90      9.39 o 
  -9   3   5      170.73      174.88     15.50 o 
  -8   3   5        5.83        3.17      5.39 o 
  -7   3   5       58.19       54.09      1.49 o 
  -6   3   5      119.95      115.83      4.76 o 
  -5   3   5      310.87      244.16     11.46 o 
  -3   3   5      366.86      422.42     14.19 o 
  -2   3   5      174.49      173.76      5.79 o 
  -1   3   5     1538.34     1355.94     76.75 o 
   0   3   5      221.47      253.89      6.06 o 
   1   3   5       10.68       37.25      3.54 o 
   2   3   5      470.45      488.55     15.69 o 
   3   3   5      744.53      718.42     11.65 o 
   4   3   5      182.20      177.94      3.90 o 
   5   3   5      260.54      239.33      4.78 o 
   6   3   5     1369.92     1234.92     33.55 o 
   7   3   5      255.73      224.63     22.19 o 
   8   3   5       55.58       64.93      8.41 o 
   9   3   5      201.52      217.69     33.41 o 
  -9   4   5        2.63        3.66      5.24 o 
  -8   4   5        1.34        2.73      4.54 o 
  -7   4   5       75.21       69.47      8.86 o 
  -6   4   5        9.34       13.36      4.47 o 
  -5   4   5      717.22      667.19     25.81 o 
  -4   4   5     1109.61     1093.44     33.88 o 
  -3   4   5      353.01      327.87      7.86 o 
  -2   4   5     2536.95     2445.87     72.34 o 
  -1   4   5      554.72      597.02     13.11 o 
   0   4   5      438.99      374.75      8.58 o 
   1   4   5      310.29      288.71      7.51 o 
   2   4   5       12.64       12.47      1.49 o 
   3   4   5      282.24      252.89      7.69 o 
   4   4   5      380.73      383.16     18.44 o 
   5   4   5      150.53      142.07     13.10 o 
   6   4   5      268.04      285.47     35.92 o 
   7   4   5        0.17        4.44      4.78 o 
   8   4   5      181.74      185.15     18.56 o 
  -9   5   5      136.90      141.76     12.86 o 
  -8   5   5        1.85       -1.61      4.69 o 
  -7   5   5        6.01        5.52      6.12 o 
  -6   5   5      151.24      148.55      9.57 o 
  -5   5   5       45.96       49.78      5.71 o 
  -4   5   5       16.05       21.57      5.33 o 
  -3   5   5     1660.22     1631.53     37.46 o 
  -2   5   5      580.04      525.11     11.54 o 
  -1   5   5     2000.07     2032.23     48.41 o 
   0   5   5      134.30      107.91      4.17 o 
   1   5   5       12.36       14.43      2.60 o 
   2   5   5     1440.96     1266.85     27.18 o 
   3   5   5       41.19       47.78      2.86 o 
   4   5   5      510.04      456.01     17.06 o 
   5   5   5      195.98      200.95     28.28 o 
   6   5   5       30.47       46.67      9.17 o 
   7   5   5       13.64       13.76      8.08 o 
   8   5   5      150.16      184.50     33.62 o 
  -9   6   5       15.24       20.62      9.69 o 
  -8   6   5        0.20        2.29      6.34 o 
  -7   6   5       82.49       82.53      9.01 o 
  -6   6   5       81.03       65.63      9.21 o 
  -5   6   5       17.08       13.50      4.55 o 
  -4   6   5      270.59      241.07     10.71 o 
  -3   6   5      339.12      342.58     12.34 o 
  -2   6   5     1161.78     1064.23     41.14 o 
  -1   6   5      791.26      742.52     13.72 o 
   0   6   5      123.51      108.64      3.36 o 
   1   6   5     1061.66     1003.69     18.91 o 
   2   6   5      125.63      129.87      3.18 o 
   3   6   5      129.49      118.17      2.71 o 
   4   6   5      892.25      851.67     29.94 o 
   5   6   5       10.00        9.54      5.02 o 
   6   6   5       85.27      131.66     27.07 o 
   7   6   5      129.96      112.66     15.72 o 
   8   6   5        0.07       -5.02      8.73 o 
  -8   7   5        4.16        3.98      6.22 o 
  -7   7   5       41.70       41.98     11.79 o 
  -6   7   5        0.00        2.14      4.38 o 
  -5   7   5      159.35      180.59     21.29 o 
  -4   7   5      585.64      549.96     20.45 o 
  -3   7   5        2.80        1.18      3.49 o 
  -2   7   5      625.89      566.70     25.03 o 
  -1   7   5        2.31        2.15      1.64 o 
   0   7   5      743.74      684.42     14.07 o 
   1   7   5      812.19      802.69     15.58 o 
   2   7   5       31.36       28.69      1.77 o 
   3   7   5      114.27      107.02      2.47 o 
   4   7   5       65.54       70.96     10.48 o 
   5   7   5       71.45       79.69     12.45 o 
   6   7   5      138.37      145.85     17.69 o 
   7   7   5       54.78       58.08     13.97 o 
  -8   8   5       39.03       71.82     19.00 o 
  -7   8   5        2.06        4.53      5.71 o 
  -6   8   5      118.65      143.25     35.92 o 
  -5   8   5      186.28      184.53     12.02 o 
  -4   8   5        2.43       -0.64      3.63 o 
  -3   8   5      130.09      102.70      8.99 o 
  -2   8   5        2.77        2.30      1.72 o 
  -1   8   5       50.83       54.34      4.21 o 
   0   8   5      149.48      136.72      4.79 o 
   1   8   5        4.97        7.38      2.11 o 
   2   8   5       22.80       25.63      1.71 o 
   3   8   5      375.41      363.09     12.20 o 
   4   8   5        8.49        5.24      6.77 o 
   5   8   5      249.80      268.34     22.71 o 
   6   8   5      160.15      125.33     17.90 o 
  -7   9   5       13.63       16.20      9.15 o 
  -6   9   5       89.19      104.97     11.03 o 
  -5   9   5       18.22       21.51      6.39 o 
  -4   9   5      195.94      183.70     13.92 o 
  -3   9   5      247.20      264.95     15.18 o 
  -2   9   5       29.43       43.16     11.98 o 
  -1   9   5       15.08       13.19      3.19 o 
   0   9   5        3.20        2.52      2.08 o 
   1   9   5      138.51      131.88      4.37 o 
   2   9   5      227.79      210.69      5.53 o 
   3   9   5       26.54       21.18      7.42 o 
   4   9   5       78.17      102.62     13.54 o 
   5   9   5       52.41       69.00     13.54 o 
   6   9   5       18.08       25.11     12.01 o 
  -6  10   5       27.11       25.46      7.79 o 
  -5  10   5      102.40       98.73     18.88 o 
  -4  10   5      207.78      207.99     13.21 o 
  -3  10   5        5.78        8.19      4.69 o 
  -2  10   5      250.63      249.22      9.86 o 
  -1  10   5       51.32       43.75      4.61 o 
   0  10   5      227.32      221.19      8.39 o 
   1  10   5      127.41      112.08      3.99 o 
   2  10   5       93.51       81.56      3.78 o 
   3  10   5        2.86        1.97      5.90 o 
   4  10   5       16.42       26.20      9.83 o 
   5  10   5        0.94        1.53      8.30 o 
  -5  11   5       52.00       53.09      8.98 o 
  -4  11   5       15.31       15.13      6.06 o 
  -3  11   5      130.98      125.38      9.85 o 
  -2  11   5      137.85      128.70      4.95 o 
  -1  11   5        5.55        2.02      3.72 o 
   0  11   5       90.11       85.47      5.54 o 
   1  11   5      189.00      167.94      8.09 o 
   2  11   5        1.01       -0.87      5.24 o 
   3  11   5      102.44       98.04     13.32 o 
   4  11   5        2.94       -0.22      7.21 o 
  -4  12   5        1.40       -2.66      5.22 o 
  -3  12   5       67.62       69.44      9.33 o 
  -2  12   5        0.09       -1.52      2.00 o 
  -1  12   5       31.78       29.63      3.59 o 
   0  12   5       48.03       33.88      3.79 o 
   1  12   5        6.58        3.28      8.95 o 
   2  12   5       81.38       69.00     10.70 o 
  -2 -14   6       71.54       77.88      6.15 o 
  -1 -14   6      161.56      162.77     14.52 o 
   0 -14   6       11.98       11.97      4.62 o 
   1 -14   6       48.02       59.80      7.55 o 
   2 -14   6        4.04       12.97      5.84 o 
   3 -14   6        0.02       -2.03      9.32 o 
  -4 -13   6      109.69       92.58     17.90 o 
  -3 -13   6        0.48       -1.15      5.09 o 
  -2 -13   6      242.21      242.04      9.82 o 
  -1 -13   6       95.16       92.21      6.93 o 
   0 -13   6      114.52      107.51      9.83 o 
   1 -13   6       48.11       50.78      6.68 o 
   2 -13   6       35.22       36.60      8.79 o 
   3 -13   6       43.31       45.75      8.10 o 
   4 -13   6       26.95       34.58      8.25 o 
   5 -13   6       27.01       20.16      9.81 o 
  -5 -12   6       24.25       32.53     13.10 o 
  -4 -12   6       66.32       77.29     15.72 o 
  -3 -12   6       39.42       45.22      8.73 o 
  -2 -12   6      222.70      215.71     11.90 o 
  -1 -12   6       19.18       18.61      5.16 o 
   0 -12   6      397.80      412.33     23.47 o 
   1 -12   6       50.04       56.27      7.99 o 
   2 -12   6       51.12       47.47     12.12 o 
   3 -12   6       49.31       47.85      7.70 o 
   4 -12   6       49.20       28.20      9.59 o 
   5 -12   6       18.02       17.10      7.63 o 
   6 -12   6      109.79      100.44     12.79 o 
  -6 -11   6       42.11       48.69     15.07 o 
  -5 -11   6        0.47        2.84     15.28 o 
  -4 -11   6        1.10       -2.14      2.88 o 
  -3 -11   6       14.48       14.76      3.30 o 
  -2 -11   6        0.01       -1.31      2.46 o 
  -1 -11   6       59.58       68.80      6.70 o 
   0 -11   6        9.80        6.11      4.30 o 
   1 -11   6        6.92        8.44      5.29 o 
   2 -11   6      247.26      227.06     14.68 o 
   3 -11   6        0.89       -1.76      5.81 o 
   4 -11   6       26.61       29.72      7.01 o 
   5 -11   6      435.35      412.70     24.02 o 
   6 -11   6        0.13        1.37      4.15 o 
   7 -11   6        5.35       11.94      7.32 o 
  -6 -10   6      100.50      117.25     18.56 o 
  -5 -10   6       12.10        9.90      2.28 o 
  -4 -10   6        3.69        5.54      3.47 o 
  -3 -10   6       60.18       64.50      6.63 o 
  -2 -10   6      316.18      290.10      9.64 o 
  -1 -10   6      253.39      252.59     11.71 o 
   0 -10   6        1.97        3.82      3.73 o 
   1 -10   6       47.55       54.38     13.43 o 
   2 -10   6      163.90      147.15      9.07 o 
   3 -10   6       70.74       76.74      9.22 o 
   4 -10   6      230.81      248.19     17.46 o 
   5 -10   6        5.19       -5.01      5.55 o 
   6 -10   6      203.94      192.38     13.48 o 
   7 -10   6       30.91       26.84      8.25 o 
  -7  -9   6      196.53      184.06     39.30 o 
  -6  -9   6        0.22        4.80     15.50 o 
  -5  -9   6      334.02      304.29     11.08 o 
  -4  -9   6      357.74      343.76     18.12 o 
  -3  -9   6      358.75      338.96      9.57 o 
  -2  -9   6      670.09      653.12     29.26 o 
  -1  -9   6        4.84        7.73      2.98 o 
   0  -9   6       81.56       71.12      6.40 o 
   1  -9   6       56.11       53.10      6.66 o 
   2  -9   6       36.23       32.46      4.91 o 
   3  -9   6        6.67        7.50      4.88 o 
   4  -9   6      128.07      110.12      9.11 o 
   5  -9   6      152.99      140.61     10.96 o 
   6  -9   6      307.49      293.97     12.53 o 
   7  -9   6       17.29       14.71      3.74 o 
   8  -9   6       99.65       90.19     14.52 o 
  -7  -8   6        1.80       -0.66      7.64 o 
  -6  -8   6      223.45      192.47     10.92 o 
  -5  -8   6      805.64      759.10     18.76 o 
  -4  -8   6        4.16        4.83      2.47 o 
  -3  -8   6      360.74      343.01      9.26 o 
  -2  -8   6      288.68      305.94     13.97 o 
  -1  -8   6      239.19      207.77      9.93 o 
   0  -8   6      390.88      394.91     14.44 o 
   1  -8   6       57.48       53.02      6.54 o 
   2  -8   6       59.04       40.39      6.21 o 
   3  -8   6      382.78      352.46     21.97 o 
   4  -8   6        1.13       -1.06      4.52 o 
   5  -8   6      371.03      350.35     18.45 o 
   6  -8   6       75.38       65.13      6.79 o 
   7  -8   6       14.06       16.25      3.67 o 
   8  -8   6       36.17       37.85      7.44 o 
  -7  -7   6       28.89       28.70      4.92 o 
  -6  -7   6      232.62      238.90     11.46 o 
  -5  -7   6      371.45      357.13     11.02 o 
  -4  -7   6      639.82      608.88     27.18 o 
  -3  -7   6      721.35      674.82     26.86 o 
  -2  -7   6      307.86      263.69      8.26 o 
  -1  -7   6     2224.41     2169.14     73.36 o 
   0  -7   6       36.81       35.90      4.86 o 
   1  -7   6      553.46      524.19     24.00 o 
   2  -7   6      537.55      498.03     16.28 o 
   3  -7   6      113.48       96.44      8.14 o 
   4  -7   6       58.47       58.40      6.15 o 
   5  -7   6      107.67       97.28      4.91 o 
   6  -7   6        0.22        0.53      2.44 o 
   7  -7   6       64.67       68.61      6.54 o 
   8  -7   6        0.49        3.96      3.95 o 
  -7  -6   6      219.60      218.88     10.37 o 
  -6  -6   6       65.40       62.43      4.55 o 
  -5  -6   6      593.14      551.90     15.83 o 
  -4  -6   6       20.66       22.69      2.93 o 
  -3  -6   6        1.00       -0.85      3.30 o 
  -2  -6   6     2735.15     2773.82     96.39 o 
  -1  -6   6     1006.71      965.71     25.94 o 
   0  -6   6       17.00       12.69      3.84 o 
   1  -6   6     1789.56     1668.16     55.07 o 
   2  -6   6        1.58        4.73      3.82 o 
   3  -6   6      551.64      493.25     16.43 o 
   4  -6   6      390.03      355.03     13.48 o 
   5  -6   6        8.78        6.25      3.84 o 
   6  -6   6      145.99      138.72      6.52 o 
   7  -6   6        0.83       -0.30      2.75 o 
   8  -6   6       12.54       17.24      3.63 o 
   9  -6   6       70.25       76.23      9.79 o 
  -8  -5   6      228.18      222.54     10.49 o 
  -7  -5   6      140.39      151.85      9.56 o 
  -6  -5   6       81.24       68.34      5.68 o 
  -5  -5   6      444.40      457.55     17.15 o 
  -4  -5   6       39.65       36.66      3.52 o 
  -3  -5   6     1142.57     1059.56     35.70 o 
  -2  -5   6      218.03      213.68      7.99 o 
  -1  -5   6       23.38       27.84      3.16 o 
   0  -5   6     1019.84      974.38     25.55 o 
   1  -5   6      300.57      283.84     10.70 o 
   2  -5   6      337.04      341.73     11.02 o 
   3  -5   6     1803.97     1643.29     56.13 o 
   4  -5   6       29.68       28.87      5.45 o 
   5  -5   6     1687.28     1538.08     43.24 o 
   6  -5   6      371.57      355.39     13.95 o 
   7  -5   6        3.82        3.83      4.02 o 
   8  -5   6      245.67      244.42      9.53 o 
   9  -5   6        1.43        2.56      3.24 o 
  -9  -4   6       41.95       43.44      4.16 o 
  -8  -4   6      157.52      154.76      6.92 o 
  -7  -4   6        3.63        2.65      2.74 o 
  -6  -4   6     1235.22     1181.01     47.16 o 
  -5  -4   6      124.38      124.81      5.97 o 
  -4  -4   6       49.60       44.92      3.91 o 
  -3  -4   6      269.50      265.32      9.17 o 
  -2  -4   6      210.05      275.61      9.04 o 
  -1  -4   6      388.92      346.04     10.88 o 
   0  -4   6     1063.32      990.47     25.31 o 
   1  -4   6      731.52      759.52     19.30 o 
   2  -4   6     1534.93     1421.85     39.74 o 
   3  -4   6      567.84      597.95     19.44 o 
   4  -4   6      514.12      548.62     13.14 o 
   5  -4   6     1214.51     1189.16     31.34 o 
   6  -4   6        5.56        3.05      2.51 o 
   7  -4   6      365.31      355.68     13.50 o 
   8  -4   6      239.54      239.96     12.43 o 
   9  -4   6        0.16        0.82      2.88 o 
  -9  -3   6       39.17       29.96      4.80 o 
  -8  -3   6        0.06        2.29      2.67 o 
  -7  -3   6      517.51      497.16     19.00 o 
  -6  -3   6      171.93      175.77     16.38 o 
  -5  -3   6       23.65       23.24      3.01 o 
  -4  -3   6     1387.38     1317.42     43.96 o 
  -3  -3   6       74.64       75.97      4.45 o 
  -2  -3   6     1031.46      952.77     23.30 o 
  -1  -3   6     1671.96     1544.38     41.44 o 
   0  -3   6       60.48       60.81      3.71 o 
   1  -3   6      150.35      116.35      4.86 o 
   2  -3   6      604.14      536.36     15.87 o 
   3  -3   6       31.14       28.04      3.23 o 
   4  -3   6     1332.64     1246.84     30.76 o 
   5  -3   6      170.34      178.84      6.66 o 
   6  -3   6       32.48       42.92      3.59 o 
   7  -3   6      243.84      241.81     11.10 o 
   8  -3   6       10.11       11.87      3.46 o 
   9  -3   6       93.05       99.04      7.26 o 
  -9  -2   6        0.26        4.57      3.16 o 
  -8  -2   6       60.17       60.41      8.47 o 
  -7  -2   6      358.64      362.53     12.10 o 
  -6  -2   6      109.13      105.68      8.08 o 
  -5  -2   6      754.43      707.21     27.73 o 
  -4  -2   6     1970.14     2007.72     65.00 o 
  -3  -2   6      781.34      811.78     22.71 o 
  -2  -2   6      210.96      145.30      5.40 o 
  -1  -2   6      886.34      858.89     20.75 o 
   0  -2   6     2315.01     2351.92     74.97 o 
   1  -2   6     2829.68     2692.37    119.43 o 
   2  -2   6      191.49      222.23      8.00 o 
   3  -2   6       84.02      118.24      4.47 o 
   4  -2   6      765.63      718.66     18.42 o 
   5  -2   6      166.46      158.91      5.38 o 
   6  -2   6      182.35      162.83      7.54 o 
   7  -2   6       49.86       50.44      5.67 o 
   8  -2   6      656.86      634.19     21.86 o 
   9  -2   6      171.54      175.45     11.62 o 
  -9  -1   6       34.36       26.02      6.22 o 
  -8  -1   6      321.07      291.35      8.66 o 
  -7  -1   6        0.35        0.12      2.62 o 
  -6  -1   6      140.28      139.30      9.39 o 
  -5  -1   6      874.83      837.12     33.19 o 
  -4  -1   6       75.28       76.57      7.63 o 
  -3  -1   6     2062.39     1826.92     56.02 o 
  -2  -1   6    10327.42    11296.43    690.46 o 
  -1  -1   6     1125.81     1155.54     28.64 o 
   0  -1   6     3143.43     2928.66     97.89 o 
   1  -1   6      266.25      243.74      6.87 o 
   2  -1   6      164.45      119.05      3.65 o 
   3  -1   6      759.84      737.30     17.50 o 
   4  -1   6      457.34      409.31     11.11 o 
   5  -1   6      348.23      339.51      8.20 o 
   6  -1   6      489.35      447.26     15.57 o 
   7  -1   6      131.48      131.36     11.25 o 
   8  -1   6      327.02      307.54     12.69 o 
   9  -1   6        1.14        0.06      3.03 o 
  -9   0   6       48.71       45.64      4.61 o 
  -8   0   6       15.14       20.82      3.65 o 
  -7   0   6       50.78       60.61      3.40 o 
  -6   0   6       18.36       14.85      5.02 o 
  -5   0   6      193.05      177.95     10.48 o 
  -4   0   6      276.13      227.08     10.92 o 
  -3   0   6      552.71      528.40     13.50 o 
  -2   0   6      942.70      968.73     24.45 o 
  -1   0   6     1711.18     1539.44     40.20 o 
   0   0   6       11.24        7.21      2.01 o 
   1   0   6     5836.38     6509.73    240.14 o 
   2   0   6     1147.86     1052.33     23.76 o 
   3   0   6       35.81       48.15      3.56 o 
   4   0   6      615.65      580.76     14.20 o 
   5   0   6      251.45      228.37      6.56 o 
   6   0   6      543.69      544.67     12.61 o 
   7   0   6      305.06      295.77     10.91 o 
   8   0   6       74.51       72.34      6.52 o 
   9   0   6       58.45       54.78      5.61 o 
  -9   1   6       18.51       12.28      8.87 o 
  -8   1   6      143.41      131.32      6.32 o 
  -7   1   6        3.18        5.11      2.49 o 
  -6   1   6      168.80      165.47      7.29 o 
  -5   1   6      116.09       91.49      8.08 o 
  -4   1   6        9.56       21.83      4.59 o 
  -3   1   6      379.12      402.98     12.01 o 
  -2   1   6     1505.48     1530.56     45.47 o 
  -1   1   6     2183.08     2051.79     57.95 o 
   0   1   6     2812.34     2961.50     79.11 o 
   1   1   6     2845.71     2694.89     69.60 o 
   2   1   6      830.47      954.32     19.35 o 
   3   1   6       92.84       94.97      5.81 o 
   4   1   6      169.54      167.25      4.15 o 
   5   1   6        8.88        8.65      1.63 o 
   6   1   6      836.57      774.11     26.82 o 
   7   1   6      167.66      167.33      5.28 o 
   8   1   6        3.61        3.38      3.88 o 
   9   1   6      115.93      129.04     15.50 o 
  -9   2   6        0.07       -2.57      5.62 o 
  -8   2   6      290.56      268.52      9.84 o 
  -7   2   6        1.09        1.73      2.11 o 
  -6   2   6       12.90       11.87      3.94 o 
  -5   2   6      691.83      658.96     29.48 o 
  -4   2   6       36.61       41.92     10.26 o 
  -3   2   6      302.77      286.46     12.66 o 
  -2   2   6     4115.00     3919.75    145.81 o 
  -1   2   6      345.97      358.08      8.62 o 
   0   2   6     3391.42     3262.06     88.06 o 
   1   2   6       12.70       38.62      2.38 o 
   2   2   6      678.18      613.48     10.49 o 
   3   2   6     1332.00     1226.25     22.79 o 
   4   2   6      482.32      477.08     20.04 o 
   5   2   6       61.49       57.41      3.37 o 
   6   2   6      324.39      328.72      8.51 o 
   7   2   6        0.33        0.99      1.19 o 
   8   2   6       66.61       78.37     12.45 o 
   9   2   6       37.75       13.64     12.23 o 
  -9   3   6      173.02      159.54     15.12 o 
  -8   3   6       64.57       66.89      7.86 o 
  -7   3   6        8.52        4.55      1.25 o 
  -6   3   6      760.54      702.97     17.57 o 
  -5   3   6      414.92      482.32     37.12 o 
  -4   3   6       43.06       15.57     19.10 o 
  -3   3   6      700.05      649.94     24.56 o 
  -2   3   6      521.28      575.31     14.19 o 
  -1   3   6      497.61      441.65      8.50 o 
   0   3   6      192.39      261.54      9.67 o 
   1   3   6       76.01       76.04      2.60 o 
   2   3   6      761.18      751.89     13.73 o 
   3   3   6      251.98      228.85      6.22 o 
   4   3   6      439.23      425.17     12.73 o 
   5   3   6     1049.58     1050.59     38.51 o 
   6   3   6       55.84       48.20      1.92 o 
   7   3   6      384.56      337.00     16.33 o 
   8   3   6      218.42      207.23     13.94 o 
  -9   4   6      181.37      165.53     13.61 o 
  -8   4   6        0.67       -1.02      8.10 o 
  -7   4   6        1.90        2.54      7.70 o 
  -6   4   6      231.40      205.53     11.48 o 
  -5   4   6       13.41       12.01      4.32 o 
  -4   4   6     1028.57      945.15     26.31 o 
  -3   4   6     1287.86     1265.00     78.06 o 
  -2   4   6      439.20      419.83     12.45 o 
  -1   4   6      396.69      340.97     39.85 o 
   0   4   6       11.31        5.69      1.93 o 
   1   4   6      211.85      169.22      4.64 o 
   2   4   6      175.98      146.90      3.75 o 
   3   4   6       37.43       39.63      2.52 o 
   4   4   6      210.77      234.26      5.51 o 
   5   4   6      183.19      169.73      5.33 o 
   6   4   6       34.84       30.37      5.86 o 
   7   4   6      142.43      129.69     25.33 o 
   8   4   6        0.01        0.44      6.77 o 
  -9   5   6        0.35        0.54      6.91 o 
  -8   5   6       37.73       40.17      7.70 o 
  -7   5   6       54.30       65.58      8.23 o 
  -6   5   6        0.39       -1.87      4.01 o 
  -5   5   6      522.72      489.78     28.06 o 
  -4   5   6      560.59      555.40     20.07 o 
  -3   5   6      181.18      185.41      5.68 o 
  -2   5   6     1118.52     1041.68     28.72 o 
  -1   5   6      116.15      108.12      5.61 o 
   0   5   6     1248.61     1290.50     31.60 o 
   1   5   6      248.38      216.73      6.45 o 
   2   5   6       27.01       26.54      2.57 o 
   3   5   6      137.66      150.54      5.58 o 
   4   5   6      534.35      495.48     11.07 o 
   5   5   6        1.42        1.13      3.70 o 
   6   5   6       34.16       36.27     12.08 o 
   7   5   6       83.01       87.68      9.94 o 
   8   5   6      130.37      111.79     17.03 o 
  -8   6   6       51.95       61.83      9.32 o 
  -7   6   6       19.65       17.55      7.97 o 
  -6   6   6       40.04       26.15     11.68 o 
  -5   6   6       61.32       67.46      7.08 o 
  -4   6   6       65.27       64.41      6.62 o 
  -3   6   6      827.35      795.42     25.78 o 
  -2   6   6      357.17      363.71      9.20 o 
  -1   6   6      470.38      436.64     12.65 o 
   0   6   6      583.23      560.32     12.91 o 
   1   6   6       34.20       40.23      3.16 o 
   2   6   6      228.01      221.64      6.24 o 
   3   6   6      505.26      480.33      8.33 o 
   4   6   6       32.84       36.45      5.79 o 
   5   6   6      166.93      209.23     49.35 o 
   6   6   6       73.46       77.26      9.25 o 
   7   6   6       36.66       44.76     21.62 o 
  -8   7   6        4.52        5.49      6.32 o 
  -7   7   6        4.87        9.66      6.09 o 
  -6   7   6       30.19       40.18     12.63 o 
  -5   7   6        9.53       14.68      6.56 o 
  -4   7   6      151.20      206.70     44.43 o 
  -3   7   6      570.69      542.20     19.10 o 
  -2   7   6        1.33        1.82      3.32 o 
  -1   7   6      434.68      462.92      9.39 o 
   0   7   6      242.99      220.09      6.96 o 
   1   7   6      733.56      714.59     15.36 o 
   2   7   6      460.17      443.44     10.55 o 
   3   7   6       29.32       31.08      2.67 o 
   4   7   6      398.56      354.10     16.42 o 
   5   7   6      175.51      178.17     17.47 o 
   6   7   6        1.19        3.28      7.64 o 
   7   7   6      158.57      218.78     41.27 o 
  -7   8   6       70.40       79.20     13.42 o 
  -6   8   6        0.58        3.39      6.21 o 
  -5   8   6      253.92      276.57     22.38 o 
  -4   8   6       77.19      108.46     34.06 o 
  -3   8   6       59.41       61.21      6.31 o 
  -2   8   6        1.39        4.59      6.00 o 
  -1   8   6        9.39       10.14      2.14 o 
   0   8   6       31.98       31.62      2.93 o 
   1   8   6      533.30      530.22     14.22 o 
   2   8   6      542.79      515.51     11.71 o 
   3   8   6       98.83       87.94      6.19 o 
   4   8   6      243.52      234.94     18.78 o 
   5   8   6       13.50       10.04      8.08 o 
   6   8   6      169.87      162.45     20.52 o 
  -7   9   6       53.56       51.65     10.02 o 
  -6   9   6       28.17       33.42     10.08 o 
  -5   9   6      187.59      275.38     26.71 o 
  -4   9   6       12.00        6.98      4.85 o 
  -3   9   6      117.63      111.91      8.30 o 
  -2   9   6       43.53       51.48      6.38 o 
  -1   9   6        4.22        4.75      2.48 o 
   0   9   6       27.53       28.88      3.23 o 
   1   9   6       81.56       76.25      3.80 o 
   2   9   6        0.21        0.61      1.66 o 
   3   9   6      113.83       87.34     19.43 o 
   4   9   6        8.05       11.35      7.64 o 
   5   9   6       34.91       34.50     11.14 o 
  -6  10   6      124.86      132.61     23.14 o 
  -5  10   6        3.45        3.95      5.55 o 
  -4  10   6       18.10       20.32      6.31 o 
  -3  10   6      370.68      385.59     17.70 o 
  -2  10   6        1.90       -2.39      4.43 o 
  -1  10   6       30.03       27.30      4.51 o 
   0  10   6       85.62       83.68      9.56 o 
   1  10   6       21.87       17.47      2.83 o 
   2  10   6       53.99       50.50      2.49 o 
   3  10   6        9.42        1.75      5.90 o 
   4  10   6       29.44       24.67      9.39 o 
  -5  11   6        0.03        0.50      5.24 o 
  -4  11   6      217.99      245.67     19.59 o 
  -3  11   6       78.99       72.12     10.28 o 
  -2  11   6       12.08        9.92      4.31 o 
  -1  11   6       61.83       53.70      5.17 o 
   0  11   6       14.92        8.96      3.31 o 
   1  11   6      196.32      157.76      6.09 o 
   2  11   6       85.60       87.12     10.70 o 
   3  11   6        4.03        1.75      6.33 o 
  -3  12   6        3.89        0.74      7.52 o 
  -2  12   6       42.72       35.60      7.10 o 
  -1  12   6       38.44       40.67      3.54 o 
   0  12   6      118.40       96.98      4.91 o 
   1  12   6      102.94      100.22     17.47 o 
  -1 -14   7       41.92       34.36      5.53 o 
   0 -14   7      145.33      145.63     20.74 o 
   1 -14   7        7.17        5.68      5.99 o 
   2 -14   7        1.07        5.69      6.84 o 
   3 -14   7       13.79       16.81      6.99 o 
  -3 -13   7       53.18       62.13      4.88 o 
  -2 -13   7        6.95        5.98      4.08 o 
  -1 -13   7      182.10      168.82     11.46 o 
   0 -13   7      103.83      117.99     10.52 o 
   1 -13   7        0.10        2.12      4.45 o 
   2 -13   7       52.16       54.77      9.55 o 
   3 -13   7       25.17       30.73      7.52 o 
   4 -13   7       15.63       11.53      6.86 o 
  -5 -12   7       15.55       20.31     22.05 o 
  -4 -12   7      156.11      147.87     12.42 o 
  -3 -12   7      121.54      108.73      9.57 o 
  -2 -12   7       91.82       90.65      8.37 o 
  -1 -12   7      197.57      193.62      9.60 o 
   0 -12   7       22.58       19.15      4.91 o 
   1 -12   7      102.44       91.99     10.25 o 
   2 -12   7       33.11       64.41     12.99 o 
   3 -12   7       86.80       95.38     17.84 o 
   4 -12   7       36.13       43.52      8.39 o 
   5 -12   7      118.71      116.09     12.80 o 
  -6 -11   7        1.51       -5.68     10.26 o 
  -5 -11   7       81.19       83.41     16.81 o 
  -4 -11   7       72.60       66.83      4.80 o 
  -3 -11   7        8.67        6.80      3.28 o 
  -2 -11   7       13.15        9.31      3.86 o 
  -1 -11   7        5.09        6.35      5.87 o 
   0 -11   7      310.13      294.10     12.39 o 
   1 -11   7      310.77      323.08     18.23 o 
   2 -11   7        4.06        5.90      4.60 o 
   3 -11   7       89.31       98.90     11.20 o 
   4 -11   7       42.39       35.56      9.52 o 
   5 -11   7       80.89       81.68     10.55 o 
   6 -11   7       61.96       61.48      9.70 o 
  -6 -10   7       45.61       42.14     24.89 o 
  -5 -10   7       95.36       94.01      8.62 o 
  -4 -10   7        0.29        0.40      2.47 o 
  -3 -10   7      305.77      268.92     10.70 o 
  -2 -10   7       56.10       60.77      5.73 o 
  -1 -10   7      211.51      211.51     11.19 o 
   0 -10   7      211.93      212.36     10.37 o 
   1 -10   7       35.94       47.16      5.53 o 
   2 -10   7       72.81       76.59      9.25 o 
   3 -10   7       23.11       19.83      6.75 o 
   4 -10   7       21.21       15.84      6.02 o 
   5 -10   7      264.74      275.81     20.25 o 
   6 -10   7       48.77       30.71      7.99 o 
   7 -10   7       20.72       17.52      3.79 o 
  -6  -9   7      395.24      339.73     18.68 o 
  -5  -9   7       82.50       71.55      4.69 o 
  -4  -9   7      395.47      383.50     17.25 o 
  -3  -9   7       55.48       48.10      3.86 o 
  -2  -9   7        7.24        8.47      3.76 o 
  -1  -9   7      573.31      552.83     18.12 o 
   0  -9   7      119.57      128.45      7.08 o 
   1  -9   7        8.79       10.11      4.07 o 
   2  -9   7      269.33      238.86     14.14 o 
   3  -9   7        0.07       -2.64      4.79 o 
   4  -9   7      235.68      251.04     13.49 o 
   5  -9   7      108.45      107.81     12.24 o 
   6  -9   7       27.37       28.16      4.37 o 
   7  -9   7      166.44      155.75      7.90 o 
   8  -9   7        1.12        7.22      8.14 o 
  -7  -8   7      171.53      165.07     20.09 o 
  -6  -8   7       90.70       87.13      4.77 o 
  -5  -8   7      302.75      288.17     10.17 o 
  -4  -8   7      413.29      389.94     12.66 o 
  -3  -8   7      111.98      115.00      7.86 o 
  -2  -8   7      742.55      750.82     21.31 o 
  -1  -8   7       11.20        9.37      3.23 o 
   0  -8   7       20.34       17.23      4.67 o 
   1  -8   7      553.10      540.63     18.08 o 
   2  -8   7       62.04       61.01      6.15 o 
   3  -8   7       15.43       16.46      5.45 o 
   4  -8   7       80.82       85.21      7.39 o 
   5  -8   7        1.58        4.03      5.58 o 
   6  -8   7      261.12      243.99     12.75 o 
   7  -8   7       86.12       98.71      9.23 o 
   8  -8   7        0.18       -2.02      4.34 o 
  -7  -7   7       17.73       12.45      5.69 o 
  -6  -7   7       47.07       45.30      5.79 o 
  -5  -7   7      638.96      610.03     16.29 o 
  -4  -7   7        0.41        0.92      2.54 o 
  -3  -7   7      298.90      274.21     10.47 o 
  -2  -7   7      617.91      586.28     24.00 o 
  -1  -7   7      160.30      177.09     12.50 o 
   0  -7   7      443.05      447.90     14.57 o 
   1  -7   7      431.62      417.07     17.55 o 
   2  -7   7      648.65      612.77     23.83 o 
   3  -7   7      569.12      526.66     22.24 o 
   4  -7   7      342.27      339.59     13.94 o 
   5  -7   7        8.59        9.20      2.95 o 
   6  -7   7      196.74      186.06      8.19 o 
   7  -7   7        0.59        4.43      3.76 o 
   8  -7   7       97.32       91.06      7.21 o 
  -8  -6   7       12.17        7.06      3.12 o 
  -7  -6   7       14.83       13.47      5.68 o 
  -6  -6   7      280.66      271.07      8.41 o 
  -5  -6   7        4.12        6.12      2.98 o 
  -4  -6   7       22.23       17.96      2.77 o 
  -3  -6   7     1262.97     1209.25     37.06 o 
  -2  -6   7       41.29       45.02      4.01 o 
  -1  -6   7     2034.74     1898.30     58.66 o 
   0  -6   7     5014.82     4992.95    223.70 o 
   1  -6   7      485.84      471.41     20.52 o 
   2  -6   7     1411.14     1372.05     43.00 o 
   3  -6   7      225.22      207.15     11.24 o 
   4  -6   7      321.95      291.49     15.15 o 
   5  -6   7      270.43      257.23     10.25 o 
   6  -6   7        0.18       -1.83      3.26 o 
   7  -6   7       33.08       31.11      5.27 o 
   8  -6   7      101.25       94.53      6.31 o 
   9  -6   7        3.85        4.13      3.70 o 
  -8  -5   7        0.75       -0.07      2.60 o 
  -7  -5   7      101.27       99.16      8.65 o 
  -6  -5   7      184.35      178.32      6.79 o 
  -5  -5   7      237.29      223.47      8.88 o 
  -4  -5   7      333.07      283.47      8.58 o 
  -3  -5   7      602.54      610.06     18.78 o 
  -2  -5   7      768.39      797.98     21.07 o 
  -1  -5   7      794.81      670.07     18.43 o 
   0  -5   7     1091.22     1071.38     30.34 o 
   1  -5   7     1189.70     1159.58     36.68 o 
   2  -5   7      484.67      434.76     16.48 o 
   3  -5   7      658.11      599.33     18.94 o 
   4  -5   7      667.63      619.25     24.00 o 
   5  -5   7      353.58      314.43     10.93 o 
   6  -5   7      177.94      176.89      9.06 o 
   7  -5   7      181.19      174.74      7.70 o 
   8  -5   7       27.44       28.18      5.44 o 
   9  -5   7      132.70      116.29      8.02 o 
  -9  -4   7        1.15       -0.30      2.61 o 
  -8  -4   7       86.16       88.50      7.32 o 
  -6  -4   7       96.80      102.18      7.86 o 
  -5  -4   7      146.33      141.60      7.35 o 
  -4  -4   7     1302.22     1206.50     51.31 o 
  -3  -4   7       44.29       56.02      4.49 o 
  -2  -4   7        4.19        8.95      2.52 o 
  -1  -4   7     2177.80     2316.19     72.02 o 
   0  -4   7     1223.75     1231.09     33.87 o 
   1  -4   7      717.76      626.29     19.75 o 
   2  -4   7      366.60      399.93     12.19 o 
   3  -4   7      542.66      529.03     16.05 o 
   4  -4   7      841.35      830.01     22.19 o 
   5  -4   7      192.54      178.59      6.62 o 
   6  -4   7      484.16      492.31     19.10 o 
   7  -4   7      141.48      132.38      8.95 o 
   8  -4   7      195.65      183.84      9.64 o 
   9  -4   7      132.88      124.20     10.27 o 
  -9  -3   7        6.33        5.28      3.23 o 
  -8  -3   7      154.68      151.42      8.13 o 
  -7  -3   7       55.38       48.21      5.43 o 
  -6  -3   7      159.30      160.04     10.04 o 
  -5  -3   7      307.12      295.51     11.68 o 
  -4  -3   7      428.50      410.44     11.93 o 
  -3  -3   7      628.13      588.73     15.31 o 
  -2  -3   7        2.93       14.59      2.61 o 
  -1  -3   7      200.49      152.77      7.61 o 
   0  -3   7     3473.44     3292.05    120.51 o 
   1  -3   7      198.17      188.46      6.94 o 
   2  -3   7     1892.00     1818.59     53.79 o 
   3  -3   7      156.05      139.30      7.53 o 
   4  -3   7       27.75       31.87      3.14 o 
   5  -3   7      112.54      112.81      5.13 o 
   6  -3   7        5.88        6.03      3.00 o 
   7  -3   7       39.64       35.17      4.05 o 
   8  -3   7      485.73      476.01     17.11 o 
   9  -3   7       25.84       16.65      4.03 o 
  -9  -2   7       82.42       75.41      7.46 o 
  -8  -2   7       65.01       65.80      4.91 o 
  -7  -2   7      197.33      195.22     10.16 o 
  -6  -2   7        4.01        2.62      7.21 o 
  -5  -2   7       49.59       63.42      4.54 o 
  -4  -2   7     1307.90     1258.24     41.08 o 
  -3  -2   7      659.08      555.87     14.70 o 
  -2  -2   7        3.65        9.21      3.10 o 
  -1  -2   7     4929.18     5067.68    207.47 o 
   0  -2   7      415.11      340.49      9.71 o 
   1  -2   7      713.91      692.37     17.83 o 
   2  -2   7        4.15        8.94      4.26 o 
   3  -2   7        5.90        9.09      3.86 o 
   4  -2   7       21.44       14.83      2.90 o 
   5  -2   7      149.35      132.66      6.11 o 
   6  -2   7        9.65        6.08      2.51 o 
   7  -2   7      698.13      683.82     20.17 o 
   8  -2   7       45.21       41.72      5.76 o 
   9  -2   7       39.96       39.80      4.47 o 
  -9  -1   7        2.69       -0.43      5.84 o 
  -8  -1   7       13.03       10.80      3.08 o 
  -7  -1   7      167.46      175.21      9.49 o 
  -6  -1   7       83.36       67.25      7.42 o 
  -5  -1   7        2.62        2.18      7.21 o 
  -4  -1   7     3149.28     3134.74    113.20 o 
  -3  -1   7      599.49      607.89     16.26 o 
  -2  -1   7     1162.41      955.55     28.17 o 
  -1  -1   7     4454.11     4473.45    179.94 o 
   0  -1   7       72.35       53.36      6.39 o 
   1  -1   7     2728.21     2539.44     78.97 o 
   2  -1   7       29.73       37.60      2.73 o 
   3  -1   7      587.26      529.12     13.92 o 
   4  -1   7      852.80      821.31     18.08 o 
   5  -1   7       50.36       49.87      3.60 o 
   6  -1   7        4.61        6.11      2.38 o 
   7  -1   7       89.24       91.57      4.78 o 
   8  -1   7       18.99       18.32      3.48 o 
   9  -1   7      135.71      127.00     11.46 o 
  -9   0   7       12.93       11.01      4.06 o 
  -8   0   7      450.72      406.76     26.45 o 
  -7   0   7       40.30       38.50      5.57 o 
  -6   0   7        5.67        2.62      7.64 o 
  -5   0   7      265.69      245.63     22.27 o 
  -4   0   7      108.85      108.08      5.78 o 
  -3   0   7      271.62      249.46     10.10 o 
  -2   0   7     1049.68      968.42     24.89 o 
  -1   0   7       55.46       65.50      3.92 o 
   0   0   7     2712.05     2553.55     79.33 o 
   1   0   7       63.00       80.55      4.42 o 
   2   0   7      100.44       91.80      3.42 o 
   3   0   7      909.82      850.26     17.09 o 
   4   0   7      146.21      137.28      5.64 o 
   5   0   7      243.79      245.38      8.26 o 
   6   0   7      503.20      509.31     13.77 o 
   7   0   7       22.09       20.31      3.25 o 
   8   0   7      106.73      111.74      7.24 o 
   9   0   7       88.33       80.35     12.45 o 
  -9   1   7       98.95       96.03      8.87 o 
  -8   1   7      299.87      276.97     18.24 o 
  -7   1   7       65.12       61.96      5.98 o 
  -6   1   7        3.07        0.66      7.64 o 
  -5   1   7       75.79       85.59      8.30 o 
  -4   1   7      290.89      261.79     13.54 o 
  -3   1   7      167.79      147.66      7.87 o 
  -2   1   7      113.19      115.75      5.24 o 
  -1   1   7     1352.11     1255.53     36.16 o 
   0   1   7        7.68        5.06      1.63 o 
   1   1   7       43.63       28.72      2.59 o 
   2   1   7      594.56      583.36     11.46 o 
   3   1   7       54.73       43.32      3.04 o 
   4   1   7       17.15       13.54      2.38 o 
   5   1   7      735.60      686.84     14.43 o 
   6   1   7       37.67       37.35      3.31 o 
   7   1   7       18.12       20.59      2.82 o 
   8   1   7       63.00       58.29      3.26 o 
   9   1   7        6.48        5.68     13.54 o 
  -9   2   7      153.64      157.06     14.74 o 
  -8   2   7        0.68        1.64      4.40 o 
  -7   2   7      201.95      194.31      8.70 o 
  -6   2   7      105.38      109.26      3.71 o 
  -5   2   7        0.31        4.15      4.80 o 
  -4   2   7      475.77      492.80     22.05 o 
  -3   2   7      545.03      475.11     20.31 o 
  -2   2   7      149.47      127.74      5.90 o 
  -1   2   7      645.30      617.18     13.27 o 
   0   2   7       24.92       33.73      2.25 o 
   1   2   7     1900.28     1986.77     48.38 o 
   2   2   7      848.44      806.30     16.03 o 
   3   2   7       65.94       64.42      2.77 o 
   4   2   7        3.12        1.80      2.05 o 
   5   2   7      158.20      153.08      6.02 o 
   6   2   7      579.52      567.52     12.02 o 
   7   2   7      249.94      234.28     11.69 o 
   8   2   7       42.99       39.30     10.48 o 
  -9   3   7       76.83       96.96     14.41 o 
  -8   3   7      195.50      204.35     16.62 o 
  -7   3   7      209.91      167.26     17.50 o 
  -6   3   7       19.13       13.67      5.57 o 
  -5   3   7      595.75      527.51     41.05 o 
  -4   3   7      270.41       44.98      2.62 o 
  -3   3   7      238.96      398.02    144.00 o 
  -2   3   7     1034.79     1115.05     43.89 o 
  -1   3   7      718.72      729.46     23.73 o 
   0   3   7       26.44       35.13      3.17 o 
   1   3   7      166.45      163.84      5.58 o 
   2   3   7        8.77        6.57      2.45 o 
   3   3   7      508.71      514.77     11.09 o 
   4   3   7     1123.53     1082.94     22.76 o 
   5   3   7      500.37      524.33     13.55 o 
   6   3   7      293.35      260.57      6.09 o 
   7   3   7       50.16       44.80      8.68 o 
   8   3   7       76.45       77.90     11.55 o 
  -9   4   7       42.25       45.47     10.62 o 
  -8   4   7      128.95      137.09     11.80 o 
  -7   4   7        1.59       -2.46      4.54 o 
  -6   4   7      150.14      151.47     12.23 o 
  -5   4   7      484.13      455.18     96.51 o 
  -4   4   7        2.28      127.57     86.03 o 
  -3   4   7      530.74      555.57     33.08 o 
  -2   4   7      601.67      746.91    110.15 o 
  -1   4   7       50.49       49.92      7.75 o 
   0   4   7       71.33       86.09     11.77 o 
   1   4   7       27.25       36.75     13.21 o 
   2   4   7     1118.16     1102.10     20.73 o 
   3   4   7     1176.31     1166.39     24.34 o 
   4   4   7      522.92      514.97     15.32 o 
   5   4   7       46.30       48.01      1.82 o 
   6   4   7       44.38       39.65     19.54 o 
   7   4   7       29.83       30.91      7.01 o 
   8   4   7      193.84      191.50     15.07 o 
  -8   5   7       91.57      101.38     11.09 o 
  -7   5   7       17.95       10.38      7.10 o 
  -6   5   7      161.48      158.38     10.71 o 
  -5   5   7       18.81       15.38      5.02 o 
  -4   5   7      742.31      710.91     21.83 o 
  -3   5   7      265.90      313.59     56.11 o 
  -2   5   7      159.20      200.53     11.79 o 
  -1   5   7     1051.11     1104.69     30.09 o 
   0   5   7      519.92      557.72     17.33 o 
   1   5   7      138.34      140.50      7.80 o 
   2   5   7      758.82      700.64     19.43 o 
   3   5   7      477.17      443.63     13.17 o 
   4   5   7      131.46      143.64      5.18 o 
   5   5   7       63.11       53.29      8.44 o 
   6   5   7       67.08       71.30      8.40 o 
   7   5   7      206.43      199.09     18.75 o 
  -8   6   7        1.85       -2.67      5.78 o 
  -7   6   7       60.05       67.16     11.13 o 
  -6   6   7       61.58       43.00     12.63 o 
  -5   6   7      272.54      244.41     15.90 o 
  -4   6   7      642.82      647.16     24.54 o 
  -3   6   7        2.87        3.13      1.87 o 
  -2   6   7     1298.77     1236.69     34.20 o 
  -1   6   7      502.44      474.36     18.56 o 
   0   6   7       36.03       39.10      7.75 o 
   1   6   7      285.14      275.49      8.99 o 
   2   6   7       10.31        6.47      2.20 o 
   3   6   7      377.32      337.42      8.62 o 
   4   6   7      272.16      240.99      4.32 o 
   5   6   7        0.10       -1.59      4.40 o 
   6   6   7       33.37       35.91      7.68 o 
   7   6   7       82.24       71.62     15.07 o 
  -8   7   7       40.56       40.90      9.23 o 
  -7   7   7       50.75       45.78     10.66 o 
  -6   7   7       10.20       11.28      7.19 o 
  -5   7   7      240.47      290.53     26.13 o 
  -4   7   7       27.32       20.75      6.34 o 
  -3   7   7        3.34        3.59      4.69 o 
  -2   7   7      402.67      389.40     10.01 o 
  -1   7   7       35.32       33.06      3.07 o 
   0   7   7      320.22      331.27      7.18 o 
   1   7   7      134.20      130.35      4.56 o 
   2   7   7      342.82      310.89      8.51 o 
   3   7   7      392.00      374.95      7.62 o 
   4   7   7       15.40        9.35      6.35 o 
   5   7   7       64.69       58.72     10.50 o 
   6   7   7      176.06      167.47     19.65 o 
  -7   8   7       27.35       27.46     10.05 o 
  -6   8   7       26.75       60.54     19.98 o 
  -5   8   7       13.13        7.26      5.53 o 
  -4   8   7       16.48       12.02      6.36 o 
  -3   8   7      180.12      187.97     30.35 o 
  -2   8   7       32.07       31.17      5.41 o 
  -1   8   7       20.50       25.35      3.70 o 
   0   8   7      217.70      196.11      5.68 o 
   1   8   7       78.02       80.79      4.53 o 
   2   8   7      645.74      603.22     13.03 o 
   3   8   7       57.68       49.85      3.26 o 
   4   8   7      124.32      112.88     23.80 o 
   5   8   7       44.36       40.17     19.43 o 
   6   8   7        1.29       -5.46      8.95 o 
  -6   9   7       24.75       22.03      7.55 o 
  -5   9   7       80.49      105.11     18.34 o 
  -4   9   7      112.93      168.50     14.04 o 
  -3   9   7       65.34       61.87      8.76 o 
  -2   9   7       24.58       91.97     56.66 o 
  -1   9   7       14.59       21.89      8.41 o 
   0   9   7       14.94       93.93      8.70 o 
   1   9   7      235.34      215.84      7.00 o 
   2   9   7      113.75      106.43      4.35 o 
   3   9   7        4.22        2.84     10.48 o 
   4   9   7       14.72       11.14     13.76 o 
   5   9   7        0.84        3.71     14.41 o 
  -5  10   7       29.84       38.41     10.01 o 
  -4  10   7       89.12       78.22     16.04 o 
  -3  10   7        3.40       -2.35      4.29 o 
  -2  10   7      119.99      133.68     27.62 o 
  -1  10   7      243.08      227.04     15.85 o 
   0  10   7        5.06       19.46      9.53 o 
   1  10   7       48.44      110.46      8.02 o 
   2  10   7        5.22        4.15      5.46 o 
   3  10   7       78.87       79.04     20.52 o 
   4  10   7       37.39       28.60     17.69 o 
  -4  11   7        1.91       -0.80      5.00 o 
  -3  11   7      108.48      112.28     18.89 o 
  -2  11   7       78.53       73.82     11.79 o 
  -1  11   7        2.44       -2.26      5.69 o 
   0  11   7       42.50       41.05      3.48 o 
   1  11   7        8.22        6.97      2.45 o 
   2  11   7       40.68       37.12      8.52 o 
  -1 -14   8       44.43       38.01      7.14 o 
   0 -14   8        1.25        4.16      4.60 o 
   1 -14   8      104.79       99.69     12.33 o 
   2 -14   8       48.91       46.05      9.92 o 
  -3 -13   8        0.41       -3.04      3.04 o 
  -2 -13   8      117.00      105.06      7.15 o 
  -1 -13   8       35.62       33.40      6.64 o 
   0 -13   8      132.77      130.34      9.67 o 
   1 -13   8       92.74       83.08     13.97 o 
   2 -13   8        0.25       -2.03      5.16 o 
   3 -13   8       81.54       73.11     17.81 o 
   4 -13   8        9.73       17.19      7.52 o 
  -4 -12   8        1.02        0.10      3.82 o 
  -3 -12   8       64.56       70.60      7.31 o 
  -2 -12   8        2.05        4.14      4.16 o 
  -1 -12   8        5.86        8.05      4.04 o 
   0 -12   8      243.07      242.91     12.59 o 
   1 -12   8       19.31       19.41      5.69 o 
   2 -12   8       79.20       87.91      9.45 o 
   3 -12   8      145.26      133.28     12.24 o 
   4 -12   8        7.57       11.32      8.56 o 
   5 -12   8       30.16       29.49     10.49 o 
  -5 -11   8        0.98        0.44      3.06 o 
  -4 -11   8      152.54      153.38     12.99 o 
  -3 -11   8       11.06        9.56      3.08 o 
  -2 -11   8       24.11       17.48      4.92 o 
  -1 -11   8      293.10      301.80     13.10 o 
   0 -11   8       15.59       14.44      4.60 o 
   1 -11   8       33.62       37.96      6.06 o 
   2 -11   8      302.74      285.08     18.94 o 
   3 -11   8       14.94       21.72      6.53 o 
   4 -11   8      218.90      227.80     15.87 o 
   5 -11   8       30.70       32.71     10.05 o 
   6 -11   8        9.46       13.28      4.31 o 
  -6 -10   8       55.86       58.08     15.50 o 
  -5 -10   8       98.08       93.76      4.86 o 
  -4 -10   8      293.82      265.12     14.20 o 
  -3 -10   8       24.18       21.35      4.49 o 
  -2 -10   8      148.05      145.68      7.41 o 
  -1 -10   8       47.29       56.84      9.54 o 
   0 -10   8      171.48      176.62      9.29 o 
   1 -10   8      139.56      151.67     12.12 o 
   2 -10   8       61.93       67.28      7.37 o 
   3 -10   8      266.74      274.00     18.57 o 
   4 -10   8      175.45      157.06     25.33 o 
   5 -10   8        1.89       -5.93      5.93 o 
   6 -10   8      109.62      112.93      9.45 o 
   7 -10   8       85.73       78.47      8.74 o 
  -6  -9   8       17.25       18.59      2.85 o 
  -5  -9   8      316.62      275.88     10.77 o 
  -4  -9   8        0.35       -1.85      4.09 o 
  -3  -9   8       21.78       19.44      4.04 o 
  -2  -9   8      864.66      863.43     30.03 o 
  -1  -9   8       27.85       31.65      7.95 o 
   0  -9   8      424.28      375.72     14.35 o 
   1  -9   8     1133.76     1104.29     37.67 o 
   2  -9   8      124.54      120.56      8.63 o 
   3  -9   8      123.83      106.87      8.83 o 
   4  -9   8        6.04        7.22      5.22 o 
   5  -9   8      175.44      162.03     15.47 o 
   6  -9   8      221.42      205.93     10.17 o 
   7  -9   8        0.11        3.41      3.61 o 
  -7  -8   8       13.80       14.59      3.49 o 
  -6  -8   8      216.76      211.69     10.92 o 
  -5  -8   8      229.62      219.73     12.34 o 
  -4  -8   8      114.64      102.77      5.16 o 
  -3  -8   8      698.48      643.09     29.15 o 
  -2  -8   8      371.94      348.40     14.05 o 
  -1  -8   8      376.62      356.28     12.57 o 
   0  -8   8      252.01      231.87     11.57 o 
   1  -8   8        2.35        1.92      3.63 o 
   2  -8   8      524.08      482.30     18.28 o 
   3  -8   8       90.00       77.55      7.39 o 
   4  -8   8       56.25       53.55      6.84 o 
   5  -8   8       51.73       51.72      8.88 o 
   6  -8   8       55.44       52.08      5.09 o 
   7  -8   8       34.58       40.98      4.95 o 
   8  -8   8       28.77       24.74      4.72 o 
  -7  -7   8       95.59      107.07     12.34 o 
  -6  -7   8      216.90      203.58      9.03 o 
  -5  -7   8      212.67      203.66      9.06 o 
  -4  -7   8        4.84        5.86      4.54 o 
  -3  -7   8      781.45      736.94     30.46 o 
  -2  -7   8      414.29      377.93     12.66 o 
  -1  -7   8      296.98      270.63     10.34 o 
   0  -7   8       42.71       44.61      5.09 o 
   1  -7   8     2231.33     2160.98     91.59 o 
   2  -7   8      264.90      240.19     11.42 o 
   3  -7   8        5.76        7.07      7.30 o 
   4  -7   8       21.53       20.32      6.25 o 
   5  -7   8       12.21       12.36      3.71 o 
   6  -7   8       65.57       61.15      5.53 o 
   7  -7   8      149.67      153.42      9.92 o 
   8  -7   8       27.96       28.15      6.93 o 
  -8  -6   8       14.44       17.03      9.17 o 
  -7  -6   8       29.75       36.03      6.86 o 
  -6  -6   8        1.40       -0.38      4.16 o 
  -5  -6   8       11.94       13.81      3.06 o 
  -4  -6   8        3.66        4.36      2.46 o 
  -3  -6   8       12.54       10.33      4.69 o 
  -2  -6   8     2363.82     2314.28    113.65 o 
  -1  -6   8      499.30      451.86     17.09 o 
   0  -6   8      255.82      260.14     10.57 o 
   1  -6   8     1378.30     1317.12     41.84 o 
   2  -6   8      819.90      767.67     39.08 o 
   3  -6   8     1841.40     1773.78     60.67 o 
   4  -6   8      122.49      127.42      8.95 o 
   5  -6   8       57.32       63.75      5.84 o 
   6  -6   8      110.19      106.26      6.84 o 
   7  -6   8       19.95       17.25      4.93 o 
   8  -6   8       10.07       10.55      3.95 o 
  -8  -5   8       55.40       59.17      7.64 o 
  -7  -5   8       10.32        8.52      4.37 o 
  -6  -5   8      366.14      358.27     11.89 o 
  -5  -5   8        2.26        4.51      3.12 o 
  -4  -5   8       96.01       91.24      6.42 o 
  -3  -5   8      502.68      513.34     15.23 o 
  -2  -5   8       54.20       56.27      5.55 o 
  -1  -5   8        3.62        5.62      3.73 o 
   0  -5   8     2586.14     2496.73     84.37 o 
   1  -5   8        8.15        5.90      3.89 o 
   2  -5   8     1855.23     1856.96     78.49 o 
   3  -5   8      607.72      580.99     22.71 o 
   4  -5   8       13.97        3.64      4.60 o 
   5  -5   8      376.41      356.49     11.20 o 
   6  -5   8      151.23      145.36      6.99 o 
   7  -5   8        1.35        0.28      3.97 o 
   8  -5   8      161.90      155.10      8.33 o 
  -9  -4   8      163.96      147.32     13.70 o 
  -8  -4   8        0.73        1.95      2.92 o 
  -7  -4   8      100.02       97.38      9.17 o 
  -6  -4   8      333.19      335.92     13.89 o 
  -5  -4   8       26.23       24.46      3.61 o 
  -4  -4   8       82.44       69.50      5.66 o 
  -3  -4   8      305.95      305.62     11.57 o 
  -2  -4   8       43.78       46.50      4.72 o 
  -1  -4   8      401.18      338.65     12.75 o 
   0  -4   8      476.65      485.08     16.96 o 
   1  -4   8        7.54        9.61      3.24 o 
   2  -4   8      354.88      329.73     11.58 o 
   3  -4   8       17.13       25.17      4.16 o 
   4  -4   8      280.14      296.28      9.18 o 
   5  -4   8      241.67      224.11      8.99 o 
   6  -4   8        2.29        2.52      3.78 o 
   7  -4   8      191.51      192.06      9.44 o 
   8  -4   8       27.35       23.89      6.15 o 
   9  -4   8       23.15       18.19      4.42 o 
  -9  -3   8       70.88       68.25      7.83 o 
  -8  -3   8       31.00       24.06      4.29 o 
  -7  -3   8      676.87      673.15     32.10 o 
  -6  -3   8       15.12       10.26      5.02 o 
  -5  -3   8       52.74       52.72      5.77 o 
  -4  -3   8      334.20      305.38     10.78 o 
  -3  -3   8        7.79        3.69      2.67 o 
  -2  -3   8      197.68      152.34      6.59 o 
  -1  -3   8      345.01      314.09     15.47 o 
   0  -3   8      163.01      203.78      7.94 o 
   1  -3   8      239.60      185.71      9.61 o 
   2  -3   8        8.56       17.18      3.40 o 
   3  -3   8       35.70       29.23      5.02 o 
   4  -3   8      224.04      212.18      7.10 o 
   5  -3   8        2.08        2.48      2.82 o 
   6  -3   8       44.73       50.16      4.31 o 
   7  -3   8      255.78      259.82     10.87 o 
   8  -3   8      101.34      107.23      6.68 o 
   9  -3   8      102.80       98.51      8.73 o 
  -9  -2   8        4.38        2.67      4.46 o 
  -8  -2   8       61.83       59.41      5.46 o 
  -7  -2   8      364.64      365.50     20.52 o 
  -6  -2   8      242.72      251.75     15.28 o 
  -5  -2   8      378.58      377.04     15.27 o 
  -4  -2   8      734.84      736.53     22.19 o 
  -3  -2   8     1211.11     1174.64     33.81 o 
  -2  -2   8      851.13      820.77     22.42 o 
  -1  -2   8       15.67        8.35      3.70 o 
   0  -2   8     1496.40     1464.62     41.58 o 
   1  -2   8       47.75       70.74      4.55 o 
   2  -2   8       98.17       95.34      6.44 o 
   3  -2   8      276.84      286.25      8.81 o 
   4  -2   8       26.06       16.68      2.81 o 
   5  -2   8        6.37        4.98      2.83 o 
   6  -2   8      337.29      315.12     10.91 o 
   7  -2   8       75.88       79.00      7.83 o 
   8  -2   8       82.94       87.77      8.08 o 
   9  -2   8       49.57       45.77      5.46 o 
  -9  -1   8       78.36       85.33      7.70 o 
  -8  -1   8      109.19      100.27      8.40 o 
  -7  -1   8        8.88       11.57      6.33 o 
  -6  -1   8      103.92      105.24     10.04 o 
  -5  -1   8       35.01       44.71      7.64 o 
  -4  -1   8      151.71      166.11      7.92 o 
  -3  -1   8     1987.45     1932.21     66.82 o 
  -2  -1   8     1454.46     1367.00     48.75 o 
  -1  -1   8      691.99      635.52     17.57 o 
   0  -1   8      668.61      592.19     15.87 o 
   1  -1   8       44.81       62.55      5.08 o 
   2  -1   8     1642.13     1704.07     41.19 o 
   3  -1   8      313.23      282.26      8.33 o 
   4  -1   8        3.20        5.27      2.33 o 
   5  -1   8        6.33        5.51      3.56 o 
   6  -1   8      276.89      257.36     10.23 o 
   7  -1   8      107.74      124.28      6.62 o 
   8  -1   8      131.96      131.41      7.61 o 
   9  -1   8        6.73        5.50      2.88 o 
  -9   0   8       10.74       12.03      5.00 o 
  -8   0   8       10.20        9.31      2.72 o 
  -7   0   8      334.27      364.97     12.99 o 
  -6   0   8       50.26       47.16      7.64 o 
  -5   0   8        4.92        3.71      4.59 o 
  -4   0   8      256.47      263.07     12.48 o 
  -3   0   8      188.83      231.77     12.12 o 
  -2   0   8      265.75      290.83     11.52 o 
  -1   0   8     2053.89     2070.23     63.34 o 
   0   0   8      394.32      411.79     17.13 o 
   1   0   8      683.37      625.75     14.53 o 
   2   0   8     1748.47     1679.29     39.56 o 
   3   0   8      291.33      286.47      8.54 o 
   4   0   8      955.12      941.31     23.68 o 
   5   0   8     1164.21     1141.48     27.18 o 
   6   0   8      249.86      253.94     11.06 o 
   7   0   8        1.62        5.00      3.05 o 
   8   0   8        2.47        1.36      2.84 o 
  -9   1   8       21.33       22.86      7.38 o 
  -8   1   8      205.66      187.60     18.67 o 
  -7   1   8      503.92      482.83     17.29 o 
  -6   1   8        0.28       -0.22      4.80 o 
  -5   1   8      109.67      111.79     17.47 o 
  -4   1   8       88.71       86.46      8.95 o 
  -3   1   8      873.89      905.61     30.57 o 
  -2   1   8     1294.40     1253.36     39.80 o 
  -1   1   8      136.27      147.24      7.51 o 
   0   1   8      954.42      885.02     19.79 o 
   1   1   8     1044.84     1048.29     24.03 o 
   2   1   8       44.43       43.95      3.77 o 
   3   1   8     1555.93     1556.96     39.00 o 
   4   1   8      465.51      449.98     13.40 o 
   5   1   8       24.57       23.79      3.06 o 
   6   1   8       67.43       73.52      4.18 o 
   7   1   8       11.47       14.04      2.27 o 
   8   1   8       40.87       29.52      5.25 o 
  -9   2   8        3.31        7.85      7.13 o 
  -8   2   8      412.58      392.21     23.89 o 
  -7   2   8      111.57       97.50      5.08 o 
  -6   2   8      199.02      192.14     15.50 o 
  -5   2   8      367.78      349.57     20.09 o 
  -4   2   8      352.74      355.02     19.43 o 
  -3   2   8     1137.19     1133.08     34.88 o 
  -2   2   8      368.86      345.54     11.09 o 
  -1   2   8      137.90      146.01      5.41 o 
   0   2   8      557.50      515.13     11.79 o 
   1   2   8      427.62      388.83     11.21 o 
   2   2   8      235.77      255.02      7.35 o 
   3   2   8      427.01      443.47     23.16 o 
   4   2   8        5.33        3.53      2.38 o 
   5   2   8     1251.03     1243.27     28.79 o 
   6   2   8      217.11      199.02      6.05 o 
   7   2   8       42.82       39.56      2.40 o 
   8   2   8      165.09      125.76     29.04 o 
  -9   3   8       14.98       19.42      8.68 o 
  -8   3   8      154.92      163.48     13.21 o 
  -7   3   8       68.21       65.12      8.18 o 
  -6   3   8      668.65      715.94     40.17 o 
  -5   3   8      172.84      300.66     19.43 o 
  -4   3   8      838.53      844.28     36.79 o 
  -3   3   8     1365.14     1450.91     44.99 o 
  -2   3   8       50.71       42.95      3.64 o 
  -1   3   8      275.98      247.86      7.35 o 
   0   3   8        3.44        5.05      2.14 o 
   1   3   8      345.49      355.73      9.26 o 
   2   3   8     1071.69     1181.35     55.20 o 
   3   3   8       23.99       45.10      5.07 o 
   4   3   8      450.06      441.49     11.73 o 
   5   3   8      109.34      100.09      8.00 o 
   6   3   8       50.51       48.30      5.06 o 
   7   3   8       93.67      104.80     14.41 o 
   8   3   8       19.67       15.72      9.83 o 
  -8   4   8        3.35       12.51      8.36 o 
  -7   4   8      211.90      210.23     16.73 o 
  -6   4   8      250.66      272.80     17.90 o 
  -5   4   8        9.67        7.17      2.18 o 
  -4   4   8      624.60      732.61     75.87 o 
  -3   4   8       66.27       72.74      5.24 o 
  -2   4   8      509.32      576.75     17.63 o 
  -1   4   8      396.41      557.90    172.16 o 
   0   4   8      306.90      331.73     27.96 o 
   1   4   8      298.24      289.70      7.05 o 
   3   4   8       47.78       54.04     12.80 o 
   4   4   8       58.69       71.95      5.42 o 
   5   4   8        0.75        1.23      1.06 o 
   6   4   8       45.94       39.32      6.87 o 
   7   4   8      138.57      120.48     11.65 o 
  -8   5   8      127.87      123.45     12.41 o 
  -7   5   8       25.47       27.98      8.64 o 
  -6   5   8        0.17        1.79      8.41 o 
  -5   5   8       62.38      141.03     12.25 o 
  -4   5   8      251.08      248.94     69.11 o 
  -3   5   8      149.32      133.06      5.90 o 
  -2   5   8     1369.05     1515.58    118.56 o 
  -1   5   8       81.58      167.10     65.94 o 
   0   5   8      187.21      195.29     11.89 o 
   1   5   8      202.56      206.10     31.66 o 
   2   5   8      376.00      383.34     10.87 o 
   3   5   8      957.59      900.49     29.76 o 
   4   5   8       14.74       30.62     10.87 o 
   5   5   8       70.47       60.21      2.83 o 
   6   5   8       26.89       20.11      6.39 o 
   7   5   8        0.96        2.39      7.16 o 
  -8   6   8       55.79       52.19     17.34 o 
  -7   6   8        5.34        4.93      5.86 o 
  -6   6   8       82.18       81.63      9.32 o 
  -5   6   8       18.77       11.45     12.23 o 
  -4   6   8      170.19      167.72      8.86 o 
  -3   6   8      488.99      452.50     11.59 o 
  -2   6   8      139.99      142.99      5.55 o 
  -1   6   8      309.16      299.09     11.13 o 
   0   6   8      285.70      290.84      9.87 o 
   1   6   8        6.24        5.14      2.31 o 
   2   6   8     1109.42     1053.77     31.23 o 
   3   6   8      154.11      134.93      8.03 o 
   4   6   8        9.78        6.09      2.24 o 
   5   6   8       49.94       44.72     12.12 o 
   6   6   8        5.74        4.29     10.25 o 
  -7   7   8       66.62       56.38      9.95 o 
  -6   7   8      131.02      126.19     12.45 o 
  -5   7   8       16.09       17.59      5.93 o 
  -4   7   8        1.93       -0.32      4.84 o 
  -3   7   8      104.16      104.73      4.72 o 
  -2   7   8       13.36       10.26      2.28 o 
  -1   7   8      403.43      400.22     18.09 o 
   0   7   8      440.43      398.38     15.18 o 
   1   7   8      125.85      107.64      6.68 o 
   2   7   8       43.93       40.90      2.64 o 
   3   7   8       46.02       38.61      3.26 o 
   4   7   8      326.58      292.53     15.51 o 
   5   7   8       56.28       68.20     11.34 o 
   6   7   8        0.32       -0.93      6.57 o 
  -7   8   8      102.28       98.78     12.80 o 
  -6   8   8       13.00       19.39      7.25 o 
  -5   8   8        6.31        5.73      5.63 o 
  -4   8   8       78.49       69.55     13.85 o 
  -3   8   8       46.34       41.88      7.97 o 
  -2   8   8        4.10       -0.17      3.67 o 
  -1   8   8       69.21       70.48      5.50 o 
   0   8   8       15.63       14.51      3.54 o 
   1   8   8      179.09      167.37      6.93 o 
   2   8   8        7.83       11.26      2.44 o 
   3   8   8      177.44      146.82     10.37 o 
   4   8   8       42.37       33.58      6.99 o 
   5   8   8        4.06        0.22      6.77 o 
  -6   9   8        5.56        0.45      7.21 o 
  -5   9   8        5.42        7.62      7.44 o 
  -4   9   8        0.19        1.71      5.77 o 
  -3   9   8       74.88       74.89      7.95 o 
  -2   9   8      132.31      124.01     10.05 o 
  -1   9   8        2.33       -0.55      4.37 o 
   0   9   8      170.32      155.57      7.67 o 
   1   9   8       12.33        9.06      2.77 o 
   2   9   8       57.35       47.80      3.74 o 
   3   9   8       33.25       33.84      8.73 o 
   4   9   8        0.24        1.75      6.77 o 
  -5  10   8        0.16       -4.94      6.06 o 
  -4  10   8       83.96      120.48     32.31 o 
  -3  10   8      166.57      180.74     11.86 o 
  -2  10   8       68.69       76.00      8.64 o 
  -1  10   8       98.71      104.89      7.21 o 
   0  10   8       60.53       63.42      8.36 o 
   1  10   8       24.38       33.67     13.80 o 
   2  10   8      108.53       83.62     18.34 o 
   3  10   8        9.90       13.97     13.76 o 
  -3  11   8       10.49        6.52      5.16 o 
  -2  11   8       26.82       25.71      6.73 o 
  -1  11   8       99.09      102.38      8.64 o 
   0  11   8        0.25        1.64      3.50 o 
   1  11   8       88.57       61.35      8.95 o 
   0 -14   9      169.05      171.08     15.13 o 
   1 -14   9        2.10        8.66      5.84 o 
  -3 -13   9      166.71      153.57      9.86 o 
  -2 -13   9        0.21       -3.44      4.32 o 
  -1 -13   9      117.48      102.08      8.36 o 
   0 -13   9       22.59       22.02     10.51 o 
   1 -13   9      139.23      150.83     14.11 o 
   2 -13   9      152.98      147.91     15.87 o 
   3 -13   9       24.11       24.00      7.86 o 
   4 -13   9       34.10       32.64     11.31 o 
  -4 -12   9       79.02       72.29     12.12 o 
  -3 -12   9        5.56        2.74      3.87 o 
  -2 -12   9        1.93       -2.80      4.26 o 
  -1 -12   9      333.73      326.26     14.80 o 
   0 -12   9       66.59       69.96     13.24 o 
   1 -12   9      252.91      242.75     16.74 o 
   2 -12   9      154.11      148.95     14.74 o 
   3 -12   9      155.52      150.92     13.25 o 
   4 -12   9       73.02       61.31     12.16 o 
   5 -12   9        5.67        5.33      6.68 o 
  -5 -11   9       68.05       71.04      4.91 o 
  -4 -11   9        0.17       -0.44      3.12 o 
  -3 -11   9       34.63       38.17      9.93 o 
  -2 -11   9      115.93      117.23     12.33 o 
  -1 -11   9        6.06        5.53      3.85 o 
   0 -11   9      182.01      184.95     13.02 o 
   1 -11   9      136.91      136.05     12.06 o 
   2 -11   9       38.64       45.30      8.92 o 
   3 -11   9      269.88      264.00     26.86 o 
   4 -11   9        3.43        4.78     10.62 o 
   5 -11   9       63.54       72.95     10.95 o 
   6 -11   9       10.19        8.41      4.34 o 
  -6 -10   9       81.95       71.83     11.57 o 
  -5 -10   9       80.65       79.43     12.45 o 
  -4 -10   9      232.99      223.46     14.43 o 
  -3 -10   9       10.81        9.64      4.18 o 
  -2 -10   9      157.71      153.37     13.74 o 
  -1 -10   9      175.23      178.54      9.64 o 
   0 -10   9       53.62       63.87      6.46 o 
   1 -10   9        6.54        1.67      7.08 o 
   2 -10   9      395.73      379.16     31.44 o 
   3 -10   9        0.52       -1.74      4.69 o 
   4 -10   9      191.59      177.83     16.34 o 
   5 -10   9       99.98      118.24     15.04 o 
   6 -10   9        2.91        4.58      5.84 o 
  -6  -9   9       96.83       93.12      8.87 o 
  -5  -9   9        2.39       -0.99      4.37 o 
  -4  -9   9       51.16       59.26      6.00 o 
  -3  -9   9       73.32       72.29      6.40 o 
  -2  -9   9       15.79       12.55      3.71 o 
  -1  -9   9      411.98      403.55     15.28 o 
   0  -9   9       12.70       11.68      5.42 o 
   1  -9   9      107.10      109.18     10.55 o 
   2  -9   9       52.51       40.69      6.24 o 
   3  -9   9      235.90      217.35     19.10 o 
   4  -9   9      454.65      460.70     25.39 o 
   5  -9   9       89.36       83.25      9.94 o 
   6  -9   9        6.15        4.62      3.73 o 
   7  -9   9       48.52       52.96      7.78 o 
  -7  -8   9       29.06       19.43      8.30 o 
  -6  -8   9        0.71        1.04      3.20 o 
  -5  -8   9      334.85      324.40     11.17 o 
  -4  -8   9       15.88       11.22      4.69 o 
  -3  -8   9       33.57       33.36      4.69 o 
  -2  -8   9      176.98      170.67      8.26 o 
  -1  -8   9       31.34       27.93      5.55 o 
   0  -8   9      155.28      150.15     10.98 o 
   1  -8   9     1342.12     1282.86     50.83 o 
   2  -8   9      101.01       94.09     10.48 o 
   3  -8   9       64.46       60.85      8.73 o 
   4  -8   9       38.80       35.35      7.94 o 
   5  -8   9        0.56       -1.29      4.54 o 
   6  -8   9       81.51       89.89      6.77 o 
   7  -8   9       13.60       14.87      4.23 o 
  -7  -7   9       17.01       12.01      4.59 o 
  -6  -7   9       60.42       60.56      9.83 o 
  -5  -7   9       64.03       60.90      8.17 o 
  -4  -7   9       92.64       76.21      6.41 o 
  -3  -7   9      390.60      366.20     15.03 o 
  -2  -7   9      785.29      734.03     32.85 o 
  -1  -7   9      146.86      133.43      9.24 o 
   0  -7   9     1045.85     1013.56     46.06 o 
   1  -7   9       29.30       23.85      6.38 o 
   2  -7   9       69.05       57.69      6.41 o 
   3  -7   9       15.98       16.13      5.80 o 
   4  -7   9        0.80        1.17      3.85 o 
   5  -7   9       88.35       94.70     18.25 o 
   6  -7   9       36.69       33.70      5.89 o 
   7  -7   9        0.24       -2.17      5.07 o 
   8  -7   9       65.04       70.73      7.38 o 
  -8  -6   9       18.15       25.76     11.35 o 
  -7  -6   9       75.60       74.24     13.32 o 
  -6  -6   9      256.35      258.24     11.82 o 
  -5  -6   9       18.03       24.93      3.76 o 
  -4  -6   9      135.85      134.66      7.88 o 
  -3  -6   9      333.98      290.48     10.64 o 
  -2  -6   9       40.73       42.34      4.78 o 
  -1  -6   9      284.08      249.20     12.79 o 
   0  -6   9      133.35      120.39      9.39 o 
   1  -6   9      326.61      276.04     11.96 o 
   2  -6   9      802.92      767.69     26.09 o 
   3  -6   9        4.86        4.20      4.09 o 
   4  -6   9      246.83      230.72     14.55 o 
   5  -6   9       76.96       72.78      6.60 o 
   6  -6   9       17.75       16.63      4.40 o 
   7  -6   9       14.75       11.80      4.40 o 
   8  -6   9       66.94       58.49     10.68 o 
  -8  -5   9       21.13       22.49      6.55 o 
  -7  -5   9       59.91       51.31      7.42 o 
  -6  -5   9      268.91      230.95     11.66 o 
  -5  -5   9       16.77       17.37     12.01 o 
  -4  -5   9        6.91        4.86      3.80 o 
  -3  -5   9      138.34      139.92      7.75 o 
  -2  -5   9      409.48      395.82     13.65 o 
  -1  -5   9      694.28      630.77     20.52 o 
   0  -5   9       38.05       34.25      4.78 o 
   1  -5   9      963.31      904.08     28.64 o 
   2  -5   9        6.37        8.58      3.85 o 
   3  -5   9      243.08      212.43     13.02 o 
   4  -5   9     1026.53     1004.32     33.95 o 
   5  -5   9        6.58        3.19      3.04 o 
   6  -5   9       90.08       95.65      7.10 o 
   7  -5   9      133.63      136.18      7.78 o 
   8  -5   9       69.16       65.55      6.10 o 
  -8  -4   9      130.92      122.05     20.09 o 
  -7  -4   9      155.41      141.05     19.65 o 
  -6  -4   9       17.20       62.71     27.29 o 
  -5  -4   9      161.84      174.28      8.45 o 
  -4  -4   9       13.19       16.41      3.51 o 
  -3  -4   9      154.99      156.17     12.58 o 
  -2  -4   9      431.89      424.84     16.29 o 
  -1  -4   9      133.55      133.40      7.02 o 
   0  -4   9      358.92      347.09     15.50 o 
   1  -4   9       61.04       55.76     10.48 o 
   2  -4   9      139.79      150.66      8.03 o 
   3  -4   9     1054.96     1075.69     37.12 o 
   4  -4   9        2.78        3.26      2.81 o 
   5  -4   9      123.77      129.37      6.50 o 
   6  -4   9       45.23       48.60      5.28 o 
   7  -4   9        7.91        5.46      3.98 o 
   8  -4   9       33.34       42.45      5.73 o 
  -9  -3   9      131.10      131.29     10.95 o 
  -8  -3   9       56.43       51.31     15.28 o 
  -7  -3   9        5.95        6.11     10.04 o 
  -6  -3   9     1171.87     1143.55     92.80 o 
  -5  -3   9      261.14      244.66     12.84 o 
  -4  -3   9       75.15      414.38    104.80 o 
  -3  -3   9      135.70      204.26     55.90 o 
  -2  -3   9       66.42      342.06     61.79 o 
  -1  -3   9      619.61      982.74    162.45 o 
   0  -3   9      868.06      809.38     23.75 o 
   1  -3   9      344.04      347.84     14.30 o 
   2  -3   9        3.30        2.95      3.60 o 
   3  -3   9      469.35      424.25     14.82 o 
   4  -3   9      229.54      227.60      8.38 o 
   5  -3   9      261.72      253.66     14.58 o 
   6  -3   9      104.48      108.64      6.22 o 
   7  -3   9      617.99      611.15     23.22 o 
   8  -3   9       15.23       16.48      3.94 o 
  -9  -2   9       73.37       71.98      8.98 o 
  -8  -2   9       43.05       55.99      7.02 o 
  -7  -2   9      218.96      208.08     16.59 o 
  -6  -2   9      927.25      856.12     59.39 o 
  -5  -2   9       90.85       81.73      6.62 o 
  -4  -2   9     1718.99     1978.11     94.11 o 
  -3  -2   9      639.62      747.28     23.26 o 
  -2  -2   9     1704.11     1986.89    110.59 o 
  -1  -2   9     2294.32     2254.99     80.53 o 
   0  -2   9      143.48      351.52     79.04 o 
   1  -2   9       29.06      136.22     69.65 o 
   2  -2   9      303.14      268.33     11.85 o 
   3  -2   9      261.41      280.27      9.79 o 
   4  -2   9      878.99      825.85     21.25 o 
   5  -2   9      485.26      469.86     14.69 o 
   6  -2   9      126.84      127.95      6.21 o 
   7  -2   9       31.38       30.44      4.61 o 
   8  -2   9        9.03        4.14      3.65 o 
  -9  -1   9       11.52       11.80      6.31 o 
  -8  -1   9        5.92        9.48      3.74 o 
  -7  -1   9      359.70      332.97     35.37 o 
  -6  -1   9       21.59       15.50     11.57 o 
  -5  -1   9      896.46      911.97     30.71 o 
  -4  -1   9     1524.37     1496.05     54.72 o 
  -3  -1   9      430.35      536.80     30.90 o 
  -2  -1   9     1921.92     1860.33     66.21 o 
  -1  -1   9       18.19       37.49      9.17 o 
   0  -1   9     1758.98     1822.29    128.06 o 
   1  -1   9      789.66      713.05     20.05 o 
   2  -1   9        0.87        2.36      2.58 o 
   3  -1   9      341.15      350.86     12.32 o 
   4  -1   9      470.59      455.64     12.10 o 
   5  -1   9      209.12      204.34      8.37 o 
   6  -1   9      118.32      120.69      5.61 o 
   7  -1   9       32.54       32.73      6.63 o 
   8  -1   9       27.70       35.79      5.91 o 
  -9   0   9       14.80       15.78      7.21 o 
  -8   0   9       97.93       99.54      5.70 o 
  -7   0   9      145.92      124.45     23.80 o 
  -6   0   9       57.72       48.47      8.73 o 
  -5   0   9      186.79      225.33     15.28 o 
  -4   0   9       81.76       87.96      7.77 o 
  -3   0   9      832.99      790.55     24.67 o 
  -2   0   9      572.75      541.67     17.90 o 
  -1   0   9      201.79      226.10      8.58 o 
   0   0   9     1452.55     1294.56     37.83 o 
   1   0   9      154.07      176.54      6.76 o 
   2   0   9      677.19      674.03     17.31 o 
   3   0   9      927.43      885.72     25.21 o 
   4   0   9        3.19        0.45      2.49 o 
   5   0   9      280.07      266.74      9.23 o 
   6   0   9        8.13        7.68      2.87 o 
   7   0   9       10.73       10.19      3.22 o 
   8   0   9       98.16       96.73      5.79 o 
  -9   1   9       60.23       64.92      8.63 o 
  -8   1   9       47.02       47.36      5.72 o 
  -7   1   9       24.57       22.05      8.73 o 
  -6   1   9      212.76      212.01     16.16 o 
  -5   1   9       48.46       37.99      8.08 o 
  -4   1   9      101.56       99.48      6.86 o 
  -3   1   9      233.23      242.08     10.35 o 
  -2   1   9      301.85      279.37     10.38 o 
  -1   1   9     1482.57     1464.73     55.44 o 
   0   1   9      879.87      917.70     20.72 o 
   1   1   9      385.64      342.25      8.72 o 
   2   1   9      430.11      416.04     10.86 o 
   3   1   9      432.14      407.64     10.39 o 
   4   1   9     1369.40     1276.01     31.14 o 
   5   1   9      277.50      301.19     11.36 o 
   6   1   9        2.37        2.32      1.97 o 
   7   1   9       56.51       49.48      3.85 o 
   8   1   9       70.53       62.66     12.66 o 
  -9   2   9       76.66       88.81     10.31 o 
  -8   2   9        2.01       -0.05      8.95 o 
  -7   2   9      596.46      530.19     17.81 o 
  -6   2   9       61.06      155.68     25.55 o 
  -5   2   9       81.22      116.16     20.96 o 
  -4   2   9       48.95       46.51      8.08 o 
  -3   2   9      232.42      316.48    115.72 o 
  -2   2   9        2.31        0.18      1.91 o 
  -1   2   9      732.05      744.37     20.39 o 
   0   2   9       76.84       76.21      3.78 o 
   1   2   9      682.37      665.93     15.04 o 
   2   2   9       84.01       74.25      3.86 o 
   3   2   9     1139.87     1096.63     25.59 o 
   4   2   9     1659.04     1591.08     42.47 o 
   5   2   9       36.37       26.23      4.39 o 
   6   2   9      175.59      167.80      5.08 o 
   7   2   9       28.83       20.43      3.00 o 
   8   2   9        4.58        6.77      8.52 o 
  -8   3   9      132.27      120.75     11.64 o 
  -7   3   9      164.96      187.91     20.20 o 
  -6   3   9        0.76        3.93      6.77 o 
  -5   3   9      405.39      165.59    158.84 o 
  -4   3   9        1.66      115.18    106.55 o 
  -3   3   9       66.83       69.29      7.31 o 
  -2   3   9      191.92      209.89     22.35 o 
  -1   3   9      184.96      163.71      6.49 o 
   0   3   9      190.84      188.36     25.10 o 
   1   3   9      622.76      695.40     17.72 o 
   2   3   9       59.93       63.28      5.12 o 
   3   3   9     1011.34      942.85     21.86 o 
   4   3   9       92.12       94.83      4.78 o 
   5   3   9       80.32       81.90      3.80 o 
   6   3   9      106.09      110.44     14.71 o 
   7   3   9        0.10       -2.40      7.42 o 
  -8   4   9       82.29      110.79     23.58 o 
  -7   4   9        1.31        3.21      6.36 o 
  -6   4   9      270.02      177.21    131.77 o 
  -5   4   9      262.32      245.09      5.83 o 
  -4   4   9      101.71      128.32     26.64 o 
  -3   4   9      201.55      209.36     16.92 o 
  -2   4   9      265.41      618.43    228.82 o 
  -1   4   9      103.99      114.21     17.58 o 
   0   4   9      698.74      716.28     16.88 o 
   1   4   9      215.76      229.61     13.25 o 
   2   4   9      187.43      273.18     20.68 o 
   3   4   9       36.17      147.41     39.19 o 
   4   4   9        9.14        4.16      1.66 o 
   5   4   9      120.66      132.05      3.79 o 
   6   4   9        4.36        2.18      6.99 o 
   7   4   9       21.12       11.57      9.61 o 
  -8   5   9        2.56       15.77      9.35 o 
  -7   5   9       48.47       47.79      8.56 o 
  -6   5   9      156.08      192.81     13.58 o 
  -5   5   9        0.92        0.61      0.87 o 
  -4   5   9       71.58       71.00      2.94 o 
  -3   5   9      342.75      405.46     76.75 o 
  -2   5   9       38.80       74.52     21.83 o 
  -1   5   9      459.81      496.38     29.91 o 
   0   5   9      170.85      231.69     56.33 o 
   1   5   9      402.89      385.94     12.68 o 
   2   5   9      118.02      388.06    130.68 o 
   3   5   9       15.86       44.71     24.78 o 
   4   5   9      120.51      125.41      8.52 o 
   5   5   9        2.30        2.95      4.79 o 
   6   5   9        1.72        2.38      5.79 o 
   7   5   9       16.96       15.07     10.48 o 
  -7   6   9       83.55       87.69     13.75 o 
  -6   6   9       55.50       86.49     10.09 o 
  -5   6   9        2.09        5.81      5.02 o 
  -4   6   9       16.60       17.15      5.58 o 
  -3   6   9       35.83       34.96      9.61 o 
  -2   6   9      390.29      363.72     16.26 o 
  -1   6   9      822.43      881.66     35.67 o 
   0   6   9       42.08      109.11     36.46 o 
   1   6   9      368.61      352.96     14.51 o 
   2   6   9       35.19       38.74      4.20 o 
   3   6   9      500.58      459.94     14.48 o 
   4   6   9      146.75      134.07      5.28 o 
   5   6   9        3.36        7.23      5.55 o 
   6   6   9       39.21       31.99      8.10 o 
  -7   7   9        6.17        6.14      7.31 o 
  -6   7   9       40.26       37.29     10.28 o 
  -5   7   9        1.35        1.93      4.85 o 
  -4   7   9       47.97       58.17      7.71 o 
  -3   7   9       31.91       32.92      2.55 o 
  -2   7   9      241.13      240.22     12.50 o 
  -1   7   9       33.28       32.45      3.80 o 
   0   7   9      513.84      482.41     18.53 o 
   1   7   9       10.19       10.10      4.40 o 
   2   7   9      356.08      343.73     12.23 o 
   3   7   9      373.68      335.93      8.38 o 
   4   7   9        5.66        1.01      4.55 o 
   5   7   9       49.48       43.72     10.27 o 
  -6   8   9       92.01      106.16     12.10 o 
  -5   8   9       24.59       21.29      8.79 o 
  -4   8   9       36.91       32.51      6.77 o 
  -3   8   9       14.88       11.38      5.82 o 
  -2   8   9        5.53        6.35      2.47 o 
  -1   8   9      120.24      124.11      7.39 o 
   0   8   9      247.98      236.86     10.04 o 
   1   8   9       12.75        7.15      2.91 o 
   2   8   9       88.91       76.54      9.36 o 
   3   8   9       15.99       11.64      6.25 o 
   4   8   9       63.49       68.75      9.07 o 
  -5   9   9       21.24       22.06      7.48 o 
  -4   9   9      120.09      115.84     11.24 o 
  -3   9   9        0.23        1.66      5.21 o 
  -2   9   9       35.53       29.90     15.72 o 
  -1   9   9      202.94      168.82     11.46 o 
   0   9   9        0.44       -2.16      5.00 o 
   1   9   9        8.35       10.18      2.55 o 
   2   9   9        4.49        2.44      2.04 o 
   3   9   9        6.86        5.46      6.77 o 
  -4  10   9       11.03       12.60      6.31 o 
  -3  10   9       23.79       27.43      8.13 o 
  -2  10   9      128.85      126.32     11.61 o 
  -1  10   9        0.09       -0.55      4.07 o 
   0  10   9       34.44       35.88      5.23 o 
   1  10   9       30.14       17.07      3.96 o 
   2  10   9        0.77        3.06      5.68 o 
  -2 -13  10       24.72       18.48      6.28 o 
  -1 -13  10       27.26       19.68      9.57 o 
   0 -13  10       89.16       82.56     12.99 o 
   1 -13  10       30.80       29.16      9.25 o 
   2 -13  10        4.70       10.36      7.97 o 
   3 -13  10      137.43      133.05     16.86 o 
  -4 -12  10        3.22        1.16      3.52 o 
  -3 -12  10        1.61        4.78      4.28 o 
  -2 -12  10       21.44       14.35      4.54 o 
  -1 -12  10       89.29      104.51     14.63 o 
   0 -12  10      164.81      168.95     11.62 o 
   1 -12  10       15.51       23.34      8.39 o 
   2 -12  10      289.83      299.57     17.95 o 
   3 -12  10       27.69       26.65      7.79 o 
   4 -12  10       30.36       20.31     10.18 o 
  -5 -11  10       60.36       49.57      5.95 o 
  -4 -11  10      102.68      112.13     11.79 o 
  -3 -11  10       14.20        7.22      6.56 o 
  -2 -11  10       18.11       19.30      4.71 o 
  -1 -11  10       61.54       47.74     10.93 o 
   0 -11  10        0.06        3.05      4.23 o 
   1 -11  10       67.03       72.64      8.45 o 
   2 -11  10      220.06      200.62     17.06 o 
   3 -11  10       16.70       21.10      6.93 o 
   4 -11  10      183.24      183.84     14.88 o 
   5 -11  10        6.74       14.71      7.63 o 
  -6 -10  10        3.08        2.79      3.63 o 
  -5 -10  10       77.40       65.73      5.68 o 
  -4 -10  10       31.74       31.50      5.53 o 
  -3 -10  10       13.62       12.17      4.72 o 
  -2 -10  10      151.69      148.60     20.31 o 
  -1 -10  10      137.61      131.94     14.89 o 
   0 -10  10        6.55        6.07      4.38 o 
   1 -10  10      158.47      160.12     10.78 o 
   2 -10  10       18.45       18.51      7.32 o 
   3 -10  10      126.94      118.28     13.34 o 
   4 -10  10       66.76       71.35      9.69 o 
   5 -10  10       16.09       21.86      7.70 o 
   6 -10  10      146.90      155.65     15.84 o 
  -6  -9  10       63.00       60.75      5.09 o 
  -5  -9  10      275.97      254.38     13.65 o 
  -4  -9  10       26.14       19.70      4.97 o 
  -3  -9  10      103.21      103.68     13.54 o 
  -2  -9  10       64.28       56.64      5.79 o 
  -1  -9  10        2.45        2.02      4.49 o 
   0  -9  10      149.48      134.43     11.15 o 
   1  -9  10       18.53       14.75      6.16 o 
   2  -9  10       31.20       32.00      7.55 o 
   3  -9  10       87.50       88.94      9.02 o 
   4  -9  10        9.23        6.26      5.47 o 
   5  -9  10       89.55       97.16     12.23 o 
   6  -9  10        9.29       11.47      4.91 o 
   7  -9  10        0.66        2.62      5.79 o 
  -7  -8  10       42.28       36.67      5.59 o 
  -6  -8  10       91.35       89.98      7.33 o 
  -5  -8  10      100.51       86.00      6.11 o 
  -4  -8  10       83.13       84.03     13.86 o 
  -3  -8  10       13.21       11.48      4.72 o 
  -2  -8  10       14.31       12.77      4.80 o 
  -1  -8  10      390.28      354.25     14.43 o 
   0  -8  10      275.88      261.31     12.58 o 
   1  -8  10        2.88        0.87      3.86 o 
   2  -8  10       41.38       27.06      5.86 o 
   3  -8  10        0.17        1.70      4.09 o 
   4  -8  10       29.97       32.99     10.48 o 
   5  -8  10      167.09      167.64     12.33 o 
   6  -8  10        1.17        4.16      3.92 o 
   7  -8  10       19.93       24.51      5.15 o 
  -7  -7  10       41.43       42.79      6.77 o 
  -6  -7  10       10.96       14.23      4.52 o 
  -5  -7  10       99.45       84.55      7.50 o 
  -4  -7  10      486.27      461.14     19.00 o 
  -3  -7  10       18.94       13.87      4.80 o 
  -2  -7  10      406.33      398.82     22.60 o 
  -1  -7  10      362.43      375.86     17.64 o 
   0  -7  10      152.79      147.96      9.26 o 
   1  -7  10      730.85      686.29     25.08 o 
   2  -7  10      112.95      112.71      8.80 o 
   3  -7  10       23.19       24.10      6.94 o 
   4  -7  10      180.57      163.55     13.75 o 
   5  -7  10       27.24       23.75      4.94 o 
   6  -7  10       34.80       35.74      6.38 o 
   7  -7  10       25.15       29.23      5.24 o 
  -8  -6  10      116.03      120.52     20.09 o 
  -7  -6  10       48.02       46.51     13.32 o 
  -6  -6  10       33.46       30.45      5.45 o 
  -5  -6  10      588.91      566.59     19.01 o 
  -4  -6  10       29.88       34.96      5.47 o 
  -3  -6  10      456.14      451.23     15.49 o 
  -2  -6  10      446.57      433.92     18.54 o 
  -1  -6  10        1.45        1.05      3.30 o 
   0  -6  10      793.70      759.72     25.62 o 
   1  -6  10      423.41      421.00     20.04 o 
   2  -6  10       66.30       55.14     17.47 o 
   3  -6  10      308.12      288.57     18.45 o 
   4  -6  10       59.51       66.62      7.41 o 
   5  -6  10      205.92      198.02     10.93 o 
   6  -6  10      119.53      102.26      9.31 o 
   7  -6  10       52.13       53.28      8.35 o 
   8  -6  10      105.38      109.01     11.56 o 
  -8  -5  10      106.53      102.84     11.79 o 
  -7  -5  10        8.66        5.02      5.46 o 
  -6  -5  10      237.76      222.67     10.53 o 
  -5  -5  10      459.60      448.99     27.95 o 
  -4  -5  10      206.63      203.53     11.39 o 
  -3  -5  10      424.73      435.78     15.14 o 
  -2  -5  10       30.55       38.73      4.91 o 
  -1  -5  10      356.32      349.72     13.46 o 
   0  -5  10      303.92      296.67     13.32 o 
   1  -5  10       15.76       17.15      5.46 o 
   2  -5  10      267.85      248.16     11.72 o 
   3  -5  10      705.67      654.42     30.24 o 
   4  -5  10      378.45      362.40     25.46 o 
   5  -5  10      622.47      582.88     18.44 o 
   6  -5  10      285.97      278.80     13.13 o 
   7  -5  10       56.34       55.02      6.69 o 
   8  -5  10        9.63        9.37      4.86 o 
  -8  -4  10       10.00       11.57      6.77 o 
  -7  -4  10      133.44      141.92     12.88 o 
  -6  -4  10      566.15      547.70     23.79 o 
  -5  -4  10       36.69       70.01     29.04 o 
  -4  -4  10      307.59      317.30     20.41 o 
  -3  -4  10       64.88       75.84     10.48 o 
  -2  -4  10      663.10      682.58     22.39 o 
  -1  -4  10      705.29      658.58     25.08 o 
   0  -4  10        0.67        3.04      3.39 o 
   1  -4  10      486.60      477.95     20.19 o 
   2  -4  10      631.97      610.48     27.29 o 
   3  -4  10       18.85       10.97      4.62 o 
   4  -4  10      123.61      122.78      6.72 o 
   5  -4  10       29.59       27.29      5.08 o 
   6  -4  10       31.83       25.75      5.19 o 
   7  -4  10      117.11      113.52      9.83 o 
   8  -4  10        0.74        0.65      3.62 o 
  -8  -3  10       49.21       53.49      9.83 o 
  -7  -3  10      367.72      356.12     22.27 o 
  -6  -3  10       60.85      153.15     11.35 o 
  -5  -3  10      565.76      849.19     36.90 o 
  -4  -3  10      214.64      238.36     10.75 o 
  -3  -3  10      797.12      803.02     64.19 o 
  -2  -3  10     1162.14     1120.97     40.19 o 
  -1  -3  10      524.94      500.24     16.91 o 
   1  -3  10      181.98      226.34     12.18 o 
   2  -3  10       26.71      122.87     16.27 o 
   3  -3  10      470.95      496.25     34.32 o 
   4  -3  10       63.37       60.83      4.90 o 
   5  -3  10      217.26      251.88     30.24 o 
   6  -3  10      636.67      632.86     22.19 o 
   7  -3  10       14.98       16.49      4.02 o 
   8  -3  10        0.42       -0.91      3.55 o 
  -8  -2  10       60.29       70.96     11.35 o 
  -7  -2  10        0.41       -1.31      5.46 o 
  -6  -2  10      410.09      513.76     29.69 o 
  -5  -2  10     1228.32     1189.86     40.72 o 
  -4  -2  10      133.93      133.71     15.50 o 
  -3  -2  10      252.02      256.20     12.79 o 
  -2  -2  10      148.16      208.08     11.11 o 
  -1  -2  10      145.66      152.82      8.14 o 
   0  -2  10      791.19     1234.06     39.28 o 
   1  -2  10      338.45      357.55     15.08 o 
   2  -2  10      431.06      927.07     59.72 o 
   3  -2  10      573.84      533.95     16.01 o 
   4  -2  10       18.04       44.98     17.90 o 
   5  -2  10      574.75      594.74     43.49 o 
   6  -2  10       89.59       94.46      7.91 o 
   7  -2  10        5.83        7.60      3.27 o 
   8  -2  10       93.92       80.68      6.01 o 
  -8  -1  10       55.46       76.42     11.79 o 
  -7  -1  10        7.77       10.26      7.21 o 
  -6  -1  10      458.18      415.29     25.33 o 
  -5  -1  10       71.51       95.14     12.34 o 
  -4  -1  10      120.25      173.22     12.39 o 
  -3  -1  10       69.47       67.65      7.64 o 
  -2  -1  10      209.99      268.24     13.00 o 
  -1  -1  10      962.22      920.26     28.37 o 
   0  -1  10     1431.97     1427.33     44.69 o 
   1  -1  10       10.66      314.00    171.62 o 
   2  -1  10     2041.83     1977.50     57.71 o 
   3  -1  10       38.28       74.79     17.68 o 
   4  -1  10      387.14      377.75     26.40 o 
   5  -1  10      691.48      681.57     20.72 o 
   6  -1  10       42.11       44.43      4.17 o 
   7  -1  10       50.27       54.52      4.58 o 
   8  -1  10       27.36       24.98      4.11 o 
  -8   0  10        9.39        7.69      4.56 o 
  -7   0  10      120.63      103.49     13.76 o 
  -6   0  10        5.97        8.08      6.55 o 
  -5   0  10       69.81       65.28     17.25 o 
  -4   0  10      264.22      248.59     11.46 o 
  -3   0  10      105.67      111.61      8.41 o 
  -2   0  10      439.84      416.74     17.44 o 
  -1   0  10      760.86      763.18     27.86 o 
   0   0  10       21.23       18.55      3.82 o 
   1   0  10     1334.63     1266.59     32.02 o 
   2   0  10      228.82      235.79      7.77 o 
   3   0  10      197.86      192.11      7.49 o 
   4   0  10      788.26      759.29     21.83 o 
   5   0  10        2.65        3.66      2.60 o 
   6   0  10        4.57        4.31      2.99 o 
   7   0  10       26.25       27.38      5.29 o 
   8   0  10        2.97        4.41      4.06 o 
  -8   1  10       63.85       24.40     34.28 o 
  -7   1  10       84.36       65.50     21.83 o 
  -6   1  10        0.19        1.75      6.11 o 
  -5   1  10      248.26      247.60     18.56 o 
  -4   1  10       79.32       61.30      6.24 o 
  -3   1  10       83.14       97.63      9.93 o 
  -2   1  10      421.74      398.65     18.01 o 
  -1   1  10      249.86      246.27     12.55 o 
   0   1  10      361.29      356.25     11.06 o 
   1   1  10     1206.60     1218.82     35.48 o 
   2   1  10       96.15       95.04      6.26 o 
   3   1  10      584.91      594.48     18.71 o 
   4   1  10        0.59        0.81      3.00 o 
   5   1  10      277.97      255.82     10.02 o 
   6   1  10      140.79      136.89      6.79 o 
   7   1  10        0.19       -0.66      2.44 o 
   8   1  10       54.75       29.91     19.43 o 
  -8   2  10      188.47      160.35     14.96 o 
  -7   2  10        0.25        1.31      7.21 o 
  -6   2  10      171.59      163.10     16.59 o 
  -5   2  10      322.98      301.53     22.27 o 
  -4   2  10       24.19       16.38      6.99 o 
  -3   2  10        4.07        5.01      3.76 o 
  -2   2  10      781.57      745.36     18.43 o 
  -1   2  10       72.98       71.22      4.20 o 
   0   2  10      914.84      898.50     23.43 o 
   1   2  10      155.31      137.62      6.21 o 
   2   2  10      996.80      966.90     25.41 o 
   3   2  10        2.00       -2.13      5.91 o 
   4   2  10      721.33      693.27     20.49 o 
   5   2  10      508.71      505.83     25.05 o 
   6   2  10        3.83        2.51      2.21 o 
   7   2  10        9.41        1.31      6.99 o 
  -8   3  10        4.81        9.91      7.92 o 
  -7   3  10      159.42       95.95     79.91 o 
  -6   3  10      403.64      378.97     19.10 o 
  -5   3  10       16.15       18.13      3.49 o 
  -4   3  10        1.99        2.06      3.14 o 
  -3   3  10       40.75       36.67      3.53 o 
  -2   3  10      125.02      132.38     18.70 o 
  -1   3  10        2.78        2.85      3.19 o 
   0   3  10      629.52      681.40     67.35 o 
   1   3  10      209.26      217.15      8.39 o 
   2   3  10      343.86      342.91      9.27 o 
   3   3  10        4.94        3.49      3.65 o 
   4   3  10      316.95      307.22     16.99 o 
   5   3  10       91.78       88.09      6.10 o 
   6   3  10       31.52       27.84      3.11 o 
   7   3  10       44.04       37.12     11.79 o 
  -8   4  10       44.63       39.59      8.85 o 
  -7   4  10      109.65      122.50     12.11 o 
  -6   4  10        0.14       14.41      9.17 o 
  -5   4  10      179.38      157.48      4.95 o 
  -4   4  10        1.97        3.13      2.84 o 
  -3   4  10        2.81       84.85     60.37 o 
  -2   4  10      377.50      395.41     18.12 o 
  -1   4  10      263.58      340.15     37.46 o 
   0   4  10        0.70        8.17     13.76 o 
   1   4  10      694.80      755.34     25.86 o 
   2   4  10       35.20       72.27     10.29 o 
   3   4  10       18.86       24.86      3.70 o 
   4   4  10      163.20      182.59     11.23 o 
   5   4  10        0.30        0.48      1.57 o 
   6   4  10       69.12       65.94     13.32 o 
  -7   5  10       34.62       35.44     10.78 o 
  -6   5  10      290.87      293.19     18.14 o 
  -5   5  10      205.97      228.17     20.09 o 
  -4   5  10        9.29        8.04      5.68 o 
  -3   5  10      879.70      842.41     28.90 o 
  -2   5  10       30.20       67.15      6.79 o 
  -1   5  10       11.36      109.26     42.79 o 
   0   5  10      433.95      430.38     14.65 o 
   1   5  10       87.18      105.95      8.62 o 
   2   5  10        1.01        6.29      2.30 o 
   3   5  10       77.01      241.61     30.24 o 
   4   5  10        0.57       33.52     24.45 o 
   5   5  10       98.22       91.05     14.41 o 
   6   5  10       60.43       51.75     23.14 o 
  -7   6  10       13.34       12.60      7.24 o 
  -6   6  10      164.45      182.01     18.22 o 
  -5   6  10       41.33       45.80      7.95 o 
  -4   6  10       49.04       53.06      8.30 o 
  -3   6  10      341.91      354.81     13.98 o 
  -2   6  10       10.33       25.26      3.97 o 
  -1   6  10       82.95       86.14      6.79 o 
   0   6  10      200.34      267.88     18.45 o 
   1   6  10      178.68      169.14     10.18 o 
   2   6  10      118.20      170.08     11.04 o 
   3   6  10       50.47       76.62     20.85 o 
   4   6  10       13.26       15.28      8.30 o 
   5   6  10      257.14      277.08     42.58 o 
  -6   7  10       32.97       46.96     11.22 o 
  -5   7  10       80.70       80.15     12.20 o 
  -4   7  10       59.65       68.71      8.56 o 
  -3   7  10       11.58        6.27      3.34 o 
  -2   7  10       58.83       61.74      4.43 o 
  -1   7  10      366.95      359.22     12.78 o 
   0   7  10       12.02        6.22      5.90 o 
   1   7  10      132.87      141.96      7.60 o 
   2   7  10       72.65       66.78      7.55 o 
   3   7  10       12.45        4.25      5.74 o 
   4   7  10      168.06      159.17     18.34 o 
   5   7  10        0.10       -5.24      8.95 o 
  -5   8  10       42.93       45.04      8.63 o 
  -4   8  10        0.94        6.39      5.47 o 
  -3   8  10       66.49       69.04     13.65 o 
  -2   8  10       30.76       35.53      4.60 o 
  -1   8  10       14.58        9.75      2.88 o 
   0   8  10       34.14       34.97      4.69 o 
   1   8  10       52.69       51.83      3.90 o 
   2   8  10        2.39        4.64      2.70 o 
   3   8  10       40.54       40.83     18.12 o 
   4   8  10        6.06       11.14      9.61 o 
  -4   9  10       13.87        8.72      6.09 o 
  -3   9  10       49.06       50.22     12.84 o 
  -2   9  10        4.49        7.19      4.45 o 
  -1   9  10       45.33       50.34      5.86 o 
   0   9  10       30.77       33.03      3.73 o 
   1   9  10        2.72        4.00      2.99 o 
   2   9  10       24.11       21.40      8.52 o 
  -2  10  10       29.75       24.33      5.86 o 
  -1  10  10       82.21       85.91      7.32 o 
   0  10  10       17.75       10.08      6.28 o 
  -1 -13  11       99.16      105.09      9.63 o 
   0 -13  11        6.48        4.23      6.61 o 
   1 -13  11       50.75       57.75      8.89 o 
   2 -13  11      123.24       95.42     34.28 o 
  -3 -12  11        2.73        2.79      4.83 o 
  -2 -12  11      102.62      104.63      8.39 o 
  -1 -12  11       11.91       10.93      5.07 o 
   0 -12  11       15.85       14.49      7.27 o 
   1 -12  11      118.12      114.75     11.40 o 
   2 -12  11        5.74        9.84      6.37 o 
   3 -12  11       44.13       42.36     15.85 o 
   4 -12  11       24.12       20.62      8.25 o 
  -4 -11  11        0.10       -1.59      3.47 o 
  -3 -11  11       35.24       31.25      8.30 o 
  -2 -11  11        2.38        1.47      6.79 o 
  -1 -11  11       24.56       26.41      5.79 o 
   0 -11  11       81.29       76.12     10.35 o 
   1 -11  11       33.43       32.02      7.08 o 
   2 -11  11       91.82      104.83     11.02 o 
   3 -11  11       75.54       92.43     16.48 o 
   4 -11  11       16.12       12.14      8.96 o 
   5 -11  11       93.69      110.88     16.44 o 
  -5 -10  11        1.92        4.43      3.47 o 
  -4 -10  11       87.13       92.48      8.56 o 
  -3 -10  11      190.17      179.17      9.88 o 
  -2 -10  11       19.70       14.76      8.26 o 
  -1 -10  11       59.14       51.83      6.71 o 
   0 -10  11       47.43       46.60      8.73 o 
   1 -10  11       46.41       48.25      9.52 o 
   2 -10  11       71.62       73.93      9.07 o 
   3 -10  11       24.47       29.89      9.20 o 
   4 -10  11       86.89       86.72     10.71 o 
   5 -10  11      171.62      166.66     18.42 o 
   6 -10  11       30.95       23.53      8.17 o 
  -6  -9  11       95.28       86.11      8.20 o 
  -5  -9  11       47.13       52.03      5.40 o 
  -4  -9  11      329.06      318.03     15.72 o 
  -3  -9  11        2.91       -0.75      3.99 o 
  -2  -9  11      199.17      197.71     10.80 o 
  -1  -9  11       76.80       60.40      8.54 o 
   0  -9  11        2.94        3.28      4.32 o 
   1  -9  11       76.59       61.37     10.15 o 
   2  -9  11       70.45       65.07     19.54 o 
   3  -9  11       12.77        9.30     10.02 o 
   4  -9  11      131.09      122.98     13.10 o 
   5  -9  11        6.85        5.12      5.86 o 
   6  -9  11       61.69       69.15      8.09 o 
  -7  -8  11       83.10       90.61      9.61 o 
  -6  -8  11        8.71        5.13      3.63 o 
  -5  -8  11      391.42      329.04     18.78 o 
  -4  -8  11      325.24      298.12     16.20 o 
  -3  -8  11      318.93      314.94     16.04 o 
  -2  -8  11      136.18      129.11      8.80 o 
  -1  -8  11       81.91       77.26      7.25 o 
   0  -8  11      477.98      430.81     21.82 o 
   1  -8  11      167.19      165.61     13.48 o 
   2  -8  11       30.94       26.04      7.46 o 
   3  -8  11        3.33        3.61      4.85 o 
   4  -8  11       83.16       77.70      9.19 o 
   5  -8  11      138.17      105.85     22.29 o 
   6  -8  11       63.33       77.92      7.40 o 
   7  -8  11       27.59       24.26      6.33 o 
  -7  -7  11        0.11       -0.87      3.24 o 
  -6  -7  11      155.66      151.96     15.17 o 
  -5  -7  11      179.15      152.82     12.45 o 
  -4  -7  11       36.20       44.46      5.53 o 
  -3  -7  11      648.96      619.29     22.37 o 
  -2  -7  11       23.62       16.62      5.75 o 
  -1  -7  11      688.52      659.71     23.84 o 
   0  -7  11      735.78      706.51     26.32 o 
   1  -7  11        2.79        6.23      4.55 o 
   2  -7  11      166.74      143.48     10.57 o 
   3  -7  11      119.58      117.59     10.81 o 
   4  -7  11      112.35      107.69     13.65 o 
   5  -7  11       40.77       42.55      5.62 o 
   6  -7  11       27.50       26.81      7.58 o 
   7  -7  11        7.62        7.80      5.21 o 
  -7  -6  11       43.99       48.88      7.27 o 
  -6  -6  11       95.50       97.33     12.53 o 
  -5  -6  11        1.33        2.85      3.51 o 
  -4  -6  11      503.52      476.77     20.36 o 
  -3  -6  11      285.55      266.29     14.37 o 
  -2  -6  11       70.98       76.93      6.77 o 
  -1  -6  11      552.73      499.54     25.66 o 
   0  -6  11      118.94      122.30     10.26 o 
   1  -6  11      541.41      491.05     19.98 o 
   2  -6  11      804.93      777.25     42.03 o 
   3  -6  11       17.41       18.35      7.53 o 
   4  -6  11      827.44      782.51     36.63 o 
   5  -6  11       24.35       25.26      6.75 o 
   6  -6  11       43.45       37.70      5.77 o 
   7  -6  11      145.40      150.57     11.17 o 
  -8  -5  11        0.32       -6.55      6.55 o 
  -7  -5  11      188.07      194.54     15.72 o 
  -6  -5  11        0.28        1.89      4.30 o 
  -5  -5  11      176.53      166.57     14.85 o 
  -4  -5  11      265.31      245.15     18.56 o 
  -3  -5  11        0.32       -0.06      3.14 o 
  -2  -5  11       29.29       40.70      5.31 o 
  -1  -5  11        2.08        0.42      3.39 o 
   0  -5  11      241.55      252.14     12.37 o 
   1  -5  11      960.21      909.41     32.17 o 
   2  -5  11      187.92      170.17     12.25 o 
   3  -5  11      757.74      753.14     28.78 o 
   4  -5  11      260.80      240.57     12.20 o 
   5  -5  11       69.63      141.13     30.49 o 
   6  -5  11      305.72      302.60     15.08 o 
   7  -5  11        0.32        1.15      3.69 o 
  -8  -4  11       83.64       86.46     12.23 o 
  -7  -4  11       68.54       82.10     11.35 o 
  -6  -4  11       41.73       92.20     40.94 o 
  -5  -4  11      189.90      164.95      9.67 o 
  -4  -4  11       15.76       70.49     40.72 o 
  -3  -4  11      173.15      241.67     30.46 o 
  -2  -4  11        5.75        5.69      3.76 o 
  -1  -4  11       55.93      110.93     12.77 o 
   0  -4  11      506.51      544.37     33.84 o 
   1  -4  11      566.63      582.67     24.96 o 
   3  -4  11      671.43      629.72     24.67 o 
   4  -4  11      202.42      255.72     13.93 o 
   5  -4  11      701.61      708.52     22.87 o 
   6  -4  11      473.28      461.16     21.99 o 
   7  -4  11       43.78       36.06      8.89 o 
  -8  -3  11       54.42       52.40     10.70 o 
  -7  -3  11       22.46       77.51     11.57 o 
  -6  -3  11      617.13      610.41     25.66 o 
  -5  -3  11       50.98       54.17      6.28 o 
  -4  -3  11      339.65      643.89     37.88 o 
  -3  -3  11      479.42      494.21     23.91 o 
  -2  -3  11       35.74      158.43     41.59 o 
  -1  -3  11      452.76      662.35     22.90 o 
   0  -3  11      379.48      381.38     18.01 o 
   1  -3  11        6.50       55.11     43.34 o 
   2  -3  11     1069.50     1221.75     46.68 o 
   3  -3  11       10.88       10.92      4.79 o 
   4  -3  11      364.78      388.64     14.72 o 
   5  -3  11      293.61      287.79     18.47 o 
   6  -3  11       93.00      135.20     16.71 o 
   7  -3  11       27.54       23.28      4.67 o 
   8  -3  11        8.11        6.23      3.99 o 
  -8  -2  11        0.07        5.02      7.21 o 
  -7  -2  11      193.21      186.03     17.25 o 
  -6  -2  11      199.52      195.90     14.02 o 
  -5  -2  11       16.89       87.45      7.68 o 
  -4  -2  11      991.10     1117.04     44.80 o 
  -3  -2  11       68.54       81.95      6.77 o 
  -2  -2  11      464.13      480.30     17.44 o 
  -1  -2  11      682.24      846.90     28.29 o 
   1  -2  11      239.44      368.45    164.52 o 
   2  -2  11      716.93      681.01     35.81 o 
   4  -2  11       66.99       80.46      6.21 o 
   5  -2  11        0.68        1.73      3.83 o 
   6  -2  11      203.96      226.12     10.51 o 
   7  -2  11      117.10      127.46      7.88 o 
   8  -2  11        0.84        6.99     10.26 o 
  -8  -1  11        6.25       12.45     14.63 o 
  -7  -1  11       39.15       44.76     17.90 o 
  -6  -1  11       76.66       65.72     19.87 o 
  -5  -1  11      222.27      269.38     16.56 o 
  -4  -1  11      407.14      418.76     20.20 o 
  -3  -1  11       39.14       40.49      6.77 o 
  -2  -1  11       46.31       44.46      5.56 o 
  -1  -1  11      444.18      715.26     68.12 o 
   0  -1  11      699.80      701.49     27.53 o 
   1  -1  11      977.08      961.50     39.52 o 
   2  -1  11        1.62      174.79     21.62 o 
   3  -1  11      791.33      758.76     22.46 o 
   4  -1  11        4.76        4.31      2.83 o 
   5  -1  11      158.90      166.55      8.85 o 
   6  -1  11      102.42      115.65      6.33 o 
   7  -1  11        3.64        1.79      2.82 o 
  -8   0  11       67.24       63.76     12.88 o 
  -7   0  11        0.35       -1.97      6.99 o 
  -6   0  11      105.56      110.70     13.76 o 
  -5   0  11      155.90      143.64     10.09 o 
  -4   0  11       65.63       82.21     17.69 o 
  -3   0  11       13.23        9.88      4.23 o 
  -2   0  11       23.00       15.74      4.51 o 
  -1   0  11     1325.09     1289.36     43.02 o 
   0   0  11       47.29       35.47     17.79 o 
   1   0  11      428.15      390.93     13.12 o 
   2   0  11      945.90      940.34     29.69 o 
   3   0  11      124.96      115.84      7.23 o 
   4   0  11        7.17       11.09      3.57 o 
   5   0  11      146.74      139.60      7.56 o 
   6   0  11        5.70        8.19      3.47 o 
   7   0  11       54.45       59.69      4.60 o 
  -8   1  11       45.38       47.38     12.66 o 
  -7   1  11      117.89      113.97     16.16 o 
  -6   1  11       77.91       71.83     12.23 o 
  -5   1  11       94.95       40.61     18.12 o 
  -4   1  11      224.94      210.70     11.71 o 
  -3   1  11       11.34        5.73      4.72 o 
  -2   1  11       96.25       88.91     14.19 o 
  -1   1  11      548.02      527.54     21.53 o 
   0   1  11      280.79      273.32      9.95 o 
   1   1  11        2.32        2.90      2.90 o 
   2   1  11      266.98      225.64     11.70 o 
   3   1  11      227.56      234.98      8.62 o 
   4   1  11      399.78      395.93     14.44 o 
   5   1  11      338.22      315.57     11.74 o 
   6   1  11        9.42        5.78      2.71 o 
   7   1  11       84.91       72.30      4.93 o 
  -8   2  11       18.43        9.99      6.79 o 
  -7   2  11      154.82      155.24     33.19 o 
  -6   2  11       41.60       39.30     11.14 o 
  -5   2  11      553.36      519.00     34.72 o 
  -4   2  11      244.17      236.68     18.78 o 
  -3   2  11      314.08      275.85     13.08 o 
  -2   2  11      431.97      415.58     11.99 o 
  -1   2  11       43.16       34.16      3.68 o 
   0   2  11        7.44        7.03      2.84 o 
   1   2  11      803.00      767.90     19.85 o 
   2   2  11       42.55       54.55      5.97 o 
   3   2  11       56.91       66.88      5.22 o 
   4   2  11      368.87      334.46     10.35 o 
   5   2  11        2.53        3.58      2.58 o 
   6   2  11      144.01      144.07      6.69 o 
   7   2  11       21.40       18.56     10.26 o 
  -8   3  11       68.27       60.70     15.28 o 
  -7   3  11       85.86       81.44     15.50 o 
  -6   3  11       61.87       55.86      4.84 o 
  -5   3  11      454.87      469.05     18.49 o 
  -4   3  11       41.92       50.77      4.03 o 
  -3   3  11       46.53       50.14      6.00 o 
  -2   3  11       92.10       88.40      5.78 o 
  -1   3  11      166.22      188.49     26.88 o 
   0   3  11       95.52       90.78      5.53 o 
   1   3  11      574.98      616.01     18.82 o 
   2   3  11        3.67        4.41      2.44 o 
   3   3  11       16.35       22.08      6.03 o 
   4   3  11       20.16       22.57      6.45 o 
   5   3  11       64.42       60.70      4.12 o 
   6   3  11      182.21      167.47     19.43 o 
  -7   4  11       22.02       21.87      7.71 o 
  -6   4  11      208.73      209.39     23.14 o 
  -5   4  11        2.90        1.37      2.51 o 
  -4   4  11        1.29       -0.39      2.35 o 
  -3   4  11      579.93      678.09    132.75 o 
  -2   4  11      132.48      141.49     10.15 o 
  -1   4  11      129.74      129.96      6.07 o 
   0   4  11      340.97      436.27     16.35 o 
   1   4  11       24.66       32.31      7.92 o 
   2   4  11        7.46       10.58      3.87 o 
   3   4  11       59.12       80.02      8.36 o 
   4   4  11        2.20        2.39      2.24 o 
   5   4  11      161.93      181.53     12.45 o 
   6   4  11        1.89        5.90     16.16 o 
  -7   5  11       58.66       66.52     13.09 o 
  -6   5  11       29.14       24.14      7.87 o 
  -5   5  11       88.46      109.83     16.16 o 
  -4   5  11      370.11      352.31     19.43 o 
  -3   5  11       13.42       80.60     25.76 o 
  -2   5  11      330.27      344.79     14.39 o 
  -1   5  11      121.19      129.28     20.31 o 
   0   5  11        3.06       -1.86      5.24 o 
   1   5  11      242.82      270.44     13.97 o 
   2   5  11       86.44      108.61      6.51 o 
   3   5  11       26.62       40.66      4.31 o 
   4   5  11      140.42      142.82      6.03 o 
   5   5  11       16.15       11.57     17.25 o 
  -6   6  11        0.42        9.90      8.25 o 
  -5   6  11      112.36      127.44     14.58 o 
  -4   6  11      165.59      171.40     18.78 o 
  -3   6  11      126.61      125.13      6.14 o 
  -2   6  11      234.85      243.60      9.75 o 
  -1   6  11        3.96       59.81     34.06 o 
   0   6  11      385.48      396.04     18.09 o 
   1   6  11       57.44       63.39      7.36 o 
   2   6  11       38.98       39.45      5.17 o 
   3   6  11      141.96      152.40     10.96 o 
   4   6  11      153.35      162.88     19.00 o 
   5   6  11       61.68       52.84     24.02 o 
  -5   7  11       43.19       37.26     10.16 o 
  -4   7  11        2.07        6.61      5.55 o 
  -3   7  11       97.06       89.74      4.89 o 
  -2   7  11        1.55        2.14      3.92 o 
  -1   7  11      131.17      128.97      9.51 o 
   0   7  11      164.27      169.11     10.84 o 
   1   7  11        2.56        2.01      3.92 o 
   2   7  11      118.84      129.61      7.92 o 
   3   7  11       88.60       76.42     12.88 o 
   4   7  11       27.48       42.58     12.23 o 
  -4   8  11       76.46       69.86      9.47 o 
  -3   8  11        8.30        6.78      5.24 o 
  -2   8  11       48.09       42.25      3.87 o 
  -1   8  11       97.47       91.98      5.34 o 
   0   8  11       24.38       21.09      3.61 o 
   1   8  11       26.23       26.45      3.59 o 
   2   8  11       19.32       14.86      4.02 o 
   3   8  11        4.03        3.28      7.64 o 
  -3   9  11        0.45        0.84      4.54 o 
  -2   9  11       58.37       62.33      8.52 o 
  -1   9  11       12.20        8.20      3.07 o 
   0   9  11       10.80        5.81      2.93 o 
   1   9  11       12.95       10.41      3.65 o 
  -2 -12  12        6.18        2.68      4.40 o 
  -1 -12  12       67.11       76.05     10.48 o 
   0 -12  12        9.95        7.97      5.69 o 
   1 -12  12       35.23       32.98      9.70 o 
   2 -12  12      114.84      102.46     15.15 o 
   3 -12  12       32.90       27.32      8.76 o 
  -4 -11  12      111.47      100.81     10.25 o 
  -3 -11  12       41.89       31.00      5.94 o 
  -2 -11  12      140.47      141.58     12.12 o 
  -1 -11  12       22.68       21.79      7.29 o 
   0 -11  12        8.36       11.67      6.95 o 
   1 -11  12      184.92      154.39     15.78 o 
   2 -11  12       27.72       25.10     10.15 o 
   3 -11  12       29.16       29.49      8.56 o 
   4 -11  12       58.23       64.17     13.31 o 
  -5 -10  12      177.28      155.77      9.49 o 
  -4 -10  12       84.82       78.77      7.33 o 
  -3 -10  12       34.59       28.82      9.88 o 
  -2 -10  12      164.10      183.19     11.66 o 
  -1 -10  12        0.24       -4.71      4.71 o 
   0 -10  12       94.86      103.55     11.94 o 
   1 -10  12       78.67       65.11     11.06 o 
   2 -10  12       31.87       28.85      7.55 o 
   3 -10  12      165.31      158.67     13.87 o 
   4 -10  12       81.53      100.82     15.31 o 
   5 -10  12      105.94      117.13     17.47 o 
  -6  -9  12       96.66      112.01     19.87 o 
  -5  -9  12       79.75       83.30      8.73 o 
  -4  -9  12        1.40        0.22      3.55 o 
  -3  -9  12      187.12      182.98     13.23 o 
  -2  -9  12        7.73        5.81      5.02 o 
  -1  -9  12       33.15       29.73      5.94 o 
   0  -9  12      194.11      175.72     14.65 o 
   1  -9  12       71.17       74.77     10.92 o 
   2  -9  12       64.72       67.75      9.02 o 
   3  -9  12      200.90      191.44     14.28 o 
   4  -9  12        0.50        2.45      5.71 o 
   5  -9  12      165.76      160.04     20.96 o 
   6  -9  12        3.36        3.49      4.47 o 
  -6  -8  12      204.16      191.82     13.32 o 
  -5  -8  12       14.10       10.42      5.23 o 
  -4  -8  12      337.10      307.65     19.76 o 
  -3  -8  12      124.88       99.42     11.57 o 
  -2  -8  12      144.50      135.82     11.67 o 
  -1  -8  12      206.16      213.90     12.19 o 
   0  -8  12       16.56       10.84      6.46 o 
   1  -8  12       38.73       33.48      8.17 o 
   2  -8  12      110.47       97.52     12.08 o 
   3  -8  12       15.79       23.46     11.96 o 
   4  -8  12      249.05      228.05     19.24 o 
   5  -8  12       11.52       15.23      5.66 o 
   6  -8  12       55.60       50.63     10.39 o 
  -7  -7  12       41.89       32.62      5.63 o 
  -6  -7  12        0.44       -0.90      3.63 o 
  -5  -7  12      246.58      220.95     19.00 o 
  -4  -7  12      512.29      457.97     39.19 o 
  -3  -7  12        5.06        3.27      4.99 o 
  -2  -7  12      334.69      340.32     19.10 o 
  -1  -7  12       13.98        7.41      4.47 o 
   0  -7  12      540.92      505.00     33.31 o 
   1  -7  12      699.17      652.15     40.84 o 
   2  -7  12       44.32       44.02      8.90 o 
   3  -7  12       36.42       43.71      7.64 o 
   4  -7  12      147.85      129.50     13.95 o 
   5  -7  12       63.95       60.64      6.71 o 
   6  -7  12      156.84      147.35     11.58 o 
  -7  -6  12       24.34       19.22      6.36 o 
  -6  -6  12       34.14       32.02      7.01 o 
  -5  -6  12      222.58      218.15     13.86 o 
  -4  -6  12        4.56        5.24      4.88 o 
  -3  -6  12      211.80      202.06     10.93 o 
  -2  -6  12      233.87      218.78     14.30 o 
  -1  -6  12       35.92       30.79      5.60 o 
   0  -6  12      872.93      827.80     30.84 o 
   1  -6  12      244.27      235.05     13.19 o 
   2  -6  12      301.31      289.54     15.28 o 
   3  -6  12     1075.98     1011.73     42.25 o 
   4  -6  12        0.83       -3.82      5.09 o 
   5  -6  12      151.40      149.24     12.04 o 
   6  -6  12       58.98       66.05      7.16 o 
   7  -6  12       51.67       52.38     14.82 o 
  -7  -5  12        0.70       -2.28      5.01 o 
  -6  -5  12       58.43       60.60      9.39 o 
  -5  -5  12       18.71       27.28      5.50 o 
  -4  -5  12       35.40       39.24      6.87 o 
  -3  -5  12      342.01      344.57     18.29 o 
  -2  -5  12       12.49       13.93      4.62 o 
  -1  -5  12      155.15      165.87      9.82 o 
   0  -5  12      338.51      344.41     19.06 o 
   1  -5  12      114.47      136.18     12.45 o 
   2  -5  12      314.51      328.22     28.06 o 
   3  -5  12      242.99      226.18     15.86 o 
   4  -5  12      297.19      336.75     13.82 o 
   5  -5  12       55.12       64.85      6.55 o 
   6  -5  12        7.02        5.19      7.72 o 
   7  -5  12       98.31      116.15     10.07 o 
  -7  -4  12      109.16      105.90     24.02 o 
  -6  -4  12       33.31       39.01      7.46 o 
  -5  -4  12      201.14      211.47     34.17 o 
  -4  -4  12       90.66      108.16     14.30 o 
  -3  -4  12       18.16       55.40     31.11 o 
  -2  -4  12       33.64       22.61      5.07 o 
  -1  -4  12        7.28       13.33      5.92 o 
   0  -4  12       97.95      236.89     29.15 o 
   1  -4  12      220.10      226.08     12.00 o 
   2  -4  12      235.02      330.60     24.24 o 
   3  -4  12       66.88      203.29     13.98 o 
   4  -4  12      326.46      330.58     14.39 o 
   5  -4  12       28.41       69.20     17.13 o 
   6  -4  12      285.84      358.29     17.09 o 
   7  -4  12       43.69       64.84      9.18 o 
  -8  -3  12       51.75       44.11     19.21 o 
  -7  -3  12      172.22      161.14     28.60 o 
  -6  -3  12       18.71       54.41     19.43 o 
  -5  -3  12      301.71      445.69     46.62 o 
  -4  -3  12      102.20      119.18     10.57 o 
  -3  -3  12      248.11      400.84     32.42 o 
  -2  -3  12       21.68       17.21      6.18 o 
  -1  -3  12       75.83      184.22     10.92 o 
   0  -3  12      610.03      687.80     24.90 o 
   1  -3  12        5.07       26.36      6.21 o 
   2  -3  12      412.54      377.18     15.50 o 
   3  -3  12      469.73      535.79     26.60 o 
   4  -3  12        3.81        8.52      3.68 o 
   5  -3  12      185.25      228.58     19.76 o 
   6  -3  12      332.98      376.02     17.35 o 
   7  -3  12        8.52       14.91      5.20 o 
  -8  -2  12       17.44       19.43     16.59 o 
  -7  -2  12       11.60       20.52      8.95 o 
  -6  -2  12      318.88      349.42     20.85 o 
  -5  -2  12      466.99      460.15     19.96 o 
  -4  -2  12       93.74      224.65     18.67 o 
  -3  -2  12      443.19      515.68     24.47 o 
  -2  -2  12        8.77       40.65     10.92 o 
  -1  -2  12      281.08      758.92     36.79 o 
   0  -2  12      275.02      341.11     14.95 o 
   1  -2  12       54.71       53.21      5.97 o 
   3  -2  12      368.41      357.92     12.31 o 
   4  -2  12        0.62        9.39      4.17 o 
   5  -2  12      128.96      137.62     11.54 o 
   6  -2  12      171.25      167.14      9.40 o 
   7  -2  12       26.16       39.13     12.00 o 
  -8  -1  12        0.46       -1.97      7.42 o 
  -7  -1  12       23.42       21.62      9.39 o 
  -6  -1  12       76.19       96.73     13.97 o 
  -5  -1  12       16.87       13.73      9.73 o 
  -4  -1  12      560.62      590.17     23.87 o 
  -3  -1  12      179.21      179.88     12.55 o 
  -2  -1  12       90.88      167.73     10.35 o 
  -1  -1  12     1363.90     1369.72     48.95 o 
   0  -1  12      149.80      178.08     11.54 o 
   1  -1  12       26.51       44.56     17.91 o 
   2  -1  12     1042.16      967.22     29.32 o 
   3  -1  12      116.12      118.55      7.15 o 
   4  -1  12      100.85       96.84      5.98 o 
   5  -1  12       79.02       74.52      5.67 o 
   6  -1  12        7.02        5.82      3.87 o 
   7  -1  12      117.82      141.35      8.85 o 
  -8   0  12        4.18        0.66      7.64 o 
  -7   0  12        7.78        8.95      8.30 o 
  -6   0  12        6.17        2.62     12.45 o 
  -5   0  12      121.18      160.92     11.77 o 
  -4   0  12      330.77      336.25     16.47 o 
  -3   0  12        0.79        8.97      4.60 o 
  -2   0  12      362.79      429.23     26.09 o 
  -1   0  12      238.77      253.19     15.09 o 
   0   0  12      183.67      145.26     13.16 o 
   1   0  12      190.90      177.27      8.44 o 
   2   0  12      122.90      119.26      7.17 o 
   3   0  12       76.99       76.52      7.56 o 
   4   0  12       59.22       64.84      5.77 o 
   5   0  12        3.65        4.22      4.53 o 
   6   0  12      124.97      115.79      7.31 o 
   7   0  12      153.38      147.31      8.29 o 
  -7   1  12        1.24       -3.93      8.08 o 
  -6   1  12       38.52       45.20     11.79 o 
  -5   1  12      356.20      343.67     26.42 o 
  -4   1  12        4.07        8.81      6.05 o 
  -3   1  12        2.88       -0.68      3.92 o 
  -2   1  12     1009.68      976.66     35.54 o 
  -1   1  12      339.34      311.03     10.54 o 
   0   1  12      185.24      180.20      7.49 o 
   1   1  12       30.92       30.61      4.39 o 
   2   1  12      766.57      734.51     22.24 o 
   3   1  12      210.98      223.91      8.98 o 
   4   1  12       43.98       43.33      4.96 o 
   5   1  12       53.75       57.03      4.98 o 
   6   1  12       98.09      101.27      9.30 o 
  -7   2  12        3.12        3.28      8.52 o 
  -6   2  12      221.47      222.71     22.27 o 
  -5   2  12       82.46       64.63     22.71 o 
  -4   2  12       48.15       46.94     10.92 o 
  -3   2  12      161.13      163.00      7.60 o 
  -2   2  12       35.25       34.70      5.68 o 
  -1   2  12      456.93      461.35     14.82 o 
   0   2  12      186.96      187.82      8.41 o 
   1   2  12        4.08        1.34      3.17 o 
   2   2  12      189.46      195.52      7.53 o 
   3   2  12       59.10       56.08      4.57 o 
   4   2  12      161.13      179.99      6.92 o 
   5   2  12      230.31      235.47      9.82 o 
   6   2  12        0.26       -0.85      3.65 o 
  -7   3  12       25.39       37.34     12.88 o 
  -6   3  12      116.93       99.78     16.81 o 
  -5   3  12       47.10       49.60      4.12 o 
  -4   3  12      398.44      416.25     15.28 o 
  -3   3  12      144.87      135.83     10.35 o 
  -2   3  12      312.30      283.78      9.98 o 
  -1   3  12      108.49      106.00      9.91 o 
   0   3  12       17.15       14.25      3.50 o 
   1   3  12      242.64      244.84      9.91 o 
   2   3  12       27.59       35.14      4.27 o 
   3   3  12        0.79        0.37      2.84 o 
   4   3  12      144.71      146.54      8.60 o 
   5   3  12       49.68       50.35      4.91 o 
   6   3  12      168.73      163.76     21.18 o 
  -7   4  12       12.65        3.16      7.32 o 
  -6   4  12        0.01       -1.97     15.07 o 
  -5   4  12      371.87      333.40     10.62 o 
  -4   4  12      150.41      146.66     22.93 o 
  -3   4  12      110.20      122.10      6.95 o 
  -2   4  12      365.99      401.03     24.15 o 
  -1   4  12      113.59      115.25      7.12 o 
   0   4  12      471.19      477.17     18.33 o 
   1   4  12       77.29       97.26      5.74 o 
   2   4  12       11.48        8.45      3.56 o 
   3   4  12       37.53       45.53      5.10 o 
   4   4  12       29.27       41.77     13.55 o 
   5   4  12       48.43       60.48     13.76 o 
  -6   5  12       67.40       79.04     16.16 o 
  -5   5  12      110.07      163.32     34.72 o 
  -4   5  12       18.77       11.81      4.43 o 
  -3   5  12      462.73      487.36     19.44 o 
  -2   5  12       28.17       70.22      6.25 o 
  -1   5  12      197.83      205.69     12.75 o 
   0   5  12      174.46      248.03     21.18 o 
   1   5  12        1.28       -0.75      3.39 o 
   2   5  12      113.89      123.91      8.57 o 
   3   5  12       50.43       59.26     15.36 o 
   4   5  12        0.12        5.17      5.53 o 
   5   5  12      162.67      181.01     37.99 o 
  -5   6  12        9.19        7.12      6.24 o 
  -4   6  12       94.14       91.92     15.50 o 
  -3   6  12      222.50      208.69      8.84 o 
  -2   6  12       12.41       12.07      3.62 o 
  -1   6  12      131.28      159.62     30.13 o 
   0   6  12        1.39       -0.52      3.47 o 
   1   6  12      182.05      191.51     16.91 o 
   2   6  12      122.62      141.99     12.01 o 
   3   6  12       22.97       41.43     21.51 o 
   4   6  12      110.51      121.62     17.69 o 
  -4   7  12       14.08        7.60      7.19 o 
  -3   7  12        3.32       11.35      8.30 o 
  -2   7  12       40.09       42.09      8.95 o 
  -1   7  12       31.40       47.69     11.90 o 
   0   7  12        0.80        2.51      4.46 o 
   1   7  12       49.00       29.48      9.23 o 
   2   7  12        4.59        6.02      5.34 o 
   3   7  12       79.03       79.48     13.76 o 
  -3   8  12       17.89       11.39      5.84 o 
  -2   8  12        9.78       10.36      3.13 o 
  -1   8  12        0.37       -1.77      3.83 o 
   0   8  12       21.95       19.13      4.28 o 
   1   8  12       39.18       43.64      5.63 o 
  -1 -12  13        1.34        2.76      5.09 o 
   0 -12  13       50.31       52.46      8.94 o 
   1 -12  13       93.37       86.30     14.22 o 
   2 -12  13        0.18       -2.33      6.31 o 
  -3 -11  13      167.37      181.40     19.83 o 
  -2 -11  13       22.93       25.44      6.48 o 
  -1 -11  13       17.29       22.28      6.56 o 
   0 -11  13       11.84       14.50      6.32 o 
   1 -11  13       17.70       20.34      9.15 o 
   2 -11  13      153.06      159.68     14.95 o 
   3 -11  13      110.57      146.61     14.95 o 
  -4 -10  13      111.96      120.24      9.42 o 
  -3 -10  13      188.15      208.93     12.74 o 
  -2 -10  13       10.55        7.01      6.07 o 
  -1 -10  13       57.94       71.67     10.42 o 
   0 -10  13       23.61       14.96      6.33 o 
   1 -10  13      217.60      219.28     15.44 o 
   2 -10  13      262.66      335.01     33.79 o 
   3 -10  13        7.01        8.48      8.31 o 
   4 -10  13       46.61       54.59     10.48 o 
  -5  -9  13       46.94       48.36      7.92 o 
  -4  -9  13       74.41       80.81     10.81 o 
  -3  -9  13       28.09       31.09      6.25 o 
  -2  -9  13      206.58      286.66     19.21 o 
  -1  -9  13       96.21      124.63     17.98 o 
   0  -9  13        0.99        3.13      6.12 o 
   1  -9  13      117.39      114.91     13.84 o 
   2  -9  13       29.55       26.73      7.49 o 
   3  -9  13       68.15       82.95     10.57 o 
   4  -9  13      188.51      185.65     19.01 o 
   5  -9  13        4.48        7.39      4.89 o 
  -6  -8  13       76.65       79.27     13.21 o 
  -5  -8  13       99.71       99.32     10.03 o 
  -4  -8  13        6.18        3.42      4.54 o 
  -3  -8  13      138.02      161.30     16.27 o 
  -2  -8  13      145.15      155.06     13.43 o 
  -1  -8  13       14.36       12.43      6.73 o 
   0  -8  13      110.17       98.48      9.71 o 
   1  -8  13      116.33      136.70     17.25 o 
   2  -8  13       30.47       24.45      7.26 o 
   3  -8  13       32.66       32.31      7.72 o 
   4  -8  13       51.14       40.83      8.64 o 
   5  -8  13       77.48       76.05      8.75 o 
  -6  -7  13       81.17       74.79     18.12 o 
  -5  -7  13       16.57       23.48      7.01 o 
  -4  -7  13      186.24      185.95     11.46 o 
  -3  -7  13      202.11      181.08     11.55 o 
  -2  -7  13        0.27       -0.45      5.19 o 
  -1  -7  13       82.22       79.93     10.01 o 
   0  -7  13       51.39       41.81      8.66 o 
   1  -7  13       19.26       21.99      8.05 o 
   2  -7  13      225.77      207.32     16.68 o 
   3  -7  13       41.00       35.08      9.32 o 
   4  -7  13       71.18       68.55     11.66 o 
   5  -7  13       95.27       95.24      8.31 o 
   6  -7  13        5.57        6.94      5.40 o 
  -6  -6  13        6.11        6.68      6.01 o 
  -5  -6  13       52.36       62.55      7.27 o 
  -4  -6  13      192.65      211.04     20.18 o 
  -3  -6  13      101.62       84.80      8.14 o 
  -2  -6  13       46.20       42.73      6.68 o 
  -1  -6  13       22.14       17.75      5.44 o 
   0  -6  13       11.36       18.01     10.31 o 
   1  -6  13     1168.44     1106.76     50.38 o 
   2  -6  13       36.88       38.55      7.02 o 
   3  -6  13       36.13       35.08      7.33 o 
   4  -6  13      332.22      266.80     49.15 o 
   5  -6  13        5.16        7.64      4.48 o 
   6  -6  13       51.07       50.34      8.05 o 
  -7  -5  13        4.80        2.88      5.24 o 
  -6  -5  13        5.60        3.24      4.51 o 
  -5  -5  13       44.50       50.53      7.02 o 
  -4  -5  13       98.76       91.54      8.58 o 
  -3  -5  13       91.56       81.68      9.72 o 
  -2  -5  13       87.46       81.60     10.25 o 
  -1  -5  13        1.99       -0.23      3.92 o 
   0  -5  13      274.73      308.23     40.28 o 
   1  -5  13      179.84      200.12     20.09 o 
   2  -5  13        9.37        8.53      5.02 o 
   3  -5  13      128.08      156.32     12.66 o 
   4  -5  13      189.80      194.97     11.90 o 
   5  -5  13       11.61       17.41      5.61 o 
   6  -5  13       71.78       83.79     12.24 o 
  -7  -4  13        2.08       -2.40      7.21 o 
  -6  -4  13       16.08        5.10      4.88 o 
  -5  -4  13       24.43       32.96      6.50 o 
  -4  -4  13       19.19       81.51     41.92 o 
  -3  -4  13      577.58      581.09     55.13 o 
  -2  -4  13      184.13      201.53     11.88 o 
  -1  -4  13       81.87      104.86     23.14 o 
   0  -4  13      689.80      669.80     26.16 o 
   1  -4  13      205.35      195.48     13.65 o 
   2  -4  13        5.20       12.42      8.08 o 
   3  -4  13      151.76      149.11     12.20 o 
   4  -4  13       80.82      106.42      7.64 o 
   5  -4  13       13.34       54.73     12.99 o 
   6  -4  13       37.71       42.39      6.19 o 
  -7  -3  13       75.50       82.10     14.19 o 
  -6  -3  13      139.89      137.31     14.06 o 
  -5  -3  13       12.64       12.42      6.66 o 
  -4  -3  13      461.65      615.24     80.35 o 
  -3  -3  13      431.90      421.68     22.27 o 
  -2  -3  13        4.96       11.46      8.84 o 
  -1  -3  13      132.22      341.92     30.68 o 
   1  -3  13       51.92      145.54     16.44 o 
   2  -3  13      106.75      150.36      9.69 o 
   3  -3  13       33.20       48.43      5.62 o 
   4  -3  13       65.30       71.87     11.08 o 
   5  -3  13      113.79      119.15      8.11 o 
   6  -3  13       18.63       21.96      6.02 o 
  -7  -2  13       64.26       57.21     12.66 o 
  -6  -2  13       46.04       46.27      7.77 o 
  -5  -2  13       45.96      145.06     20.74 o 
  -4  -2  13      664.01      631.72     26.86 o 
  -2  -2  13      120.92      257.53     22.44 o 
  -1  -2  13      616.04      711.35     33.52 o 
   0  -2  13      697.16      884.45     37.66 o 
   1  -2  13      289.18      307.37     17.12 o 
   2  -2  13      128.11      122.93      8.40 o 
   3  -2  13       58.54       57.90      6.33 o 
   4  -2  13       45.32       46.64      6.10 o 
   5  -2  13       37.71       39.29      6.38 o 
   6  -2  13       73.55       80.12      8.66 o 
  -7  -1  13        3.22       -0.44     12.66 o 
  -6  -1  13       12.01       15.72     16.38 o 
  -5  -1  13      324.84      336.95     21.89 o 
  -4  -1  13       24.90      111.57     10.20 o 
  -3  -1  13      446.48      629.88     30.68 o 
  -2  -1  13      413.91      426.69     18.78 o 
  -1  -1  13      410.91      445.01     19.62 o 
   0  -1  13      830.52      836.95     30.31 o 
   1  -1  13       71.41       93.13      8.88 o 
   2  -1  13        4.13       -2.35      4.67 o 
   3  -1  13       13.58       12.84      3.76 o 
   4  -1  13       30.86       23.89      4.97 o 
   5  -1  13       71.61       86.36      7.41 o 
   6  -1  13      114.48      116.43      7.33 o 
  -7   0  13        0.90        0.66      7.42 o 
  -6   0  13       19.19       27.29     10.48 o 
  -5   0  13       25.87       34.47      7.21 o 
  -4   0  13      338.71      371.56     19.36 o 
  -3   0  13      740.46      747.62     30.25 o 
  -2   0  13       35.10       29.69      6.34 o 
  -1   0  13      469.93      453.59     19.09 o 
   0   0  13        3.63        3.76      3.20 o 
   1   0  13      385.99      357.05     16.60 o 
   2   0  13      554.63      528.38     16.57 o 
   3   0  13       20.53       25.17      4.75 o 
   4   0  13        8.41        9.83      5.32 o 
   5   0  13      119.38      120.38      6.82 o 
   6   0  13        9.84        7.94      3.42 o 
  -7   1  13       19.51       22.71     10.70 o 
  -6   1  13       17.83       15.50     17.25 o 
  -5   1  13        1.54       -0.87      7.21 o 
  -4   1  13      430.25      419.29     20.87 o 
  -3   1  13      128.97      135.02     10.41 o 
  -2   1  13      295.25      291.90     17.15 o 
  -1   1  13      384.48      395.70     14.05 o 
   0   1  13      196.23      188.11      9.10 o 
   1   1  13      881.14      860.67     27.50 o 
   2   1  13       16.57       17.53      4.23 o 
   3   1  13       47.31       55.77      5.00 o 
   4   1  13      298.57      292.03     12.48 o 
   5   1  13       12.35       12.51      4.52 o 
   6   1  13      116.62      131.16      8.32 o 
  -7   2  13       24.61       17.90     11.14 o 
  -6   2  13        0.84        3.49      8.30 o 
  -5   2  13      131.83      133.63     17.69 o 
  -4   2  13       74.69       72.06      5.92 o 
  -3   2  13       40.51       57.88      4.89 o 
  -2   2  13      215.02      202.24      8.50 o 
  -1   2  13       23.05       16.17      4.48 o 
   0   2  13      109.42      118.45      6.62 o 
   1   2  13      148.05      144.90      8.07 o 
   2   2  13        1.54        4.74      3.01 o 
   3   2  13      321.46      332.77     14.43 o 
   4   2  13       83.30       73.43      5.07 o 
   5   2  13       29.56       31.65      3.90 o 
  -6   3  13       27.67       14.85     18.56 o 
  -5   3  13      153.50      148.88      7.47 o 
  -4   3  13        1.90        2.07      4.56 o 
  -3   3  13      110.62      111.61      7.12 o 
  -2   3  13       36.85       20.55      4.27 o 
  -1   3  13       51.04       60.29      5.98 o 
   0   3  13      128.32      126.30     11.88 o 
   1   3  13       38.80       49.29      4.81 o 
   2   3  13        6.91        5.11      3.79 o 
   3   3  13       67.83       66.25      5.91 o 
   4   3  13        0.59        2.35      2.91 o 
   5   3  13      171.79      180.81      7.46 o 
  -6   4  13       90.47      100.00     18.12 o 
  -5   4  13        0.06       -6.11     16.59 o 
  -4   4  13      122.13      138.72     14.96 o 
  -3   4  13      101.32      111.53     12.50 o 
  -2   4  13       44.87       46.45      5.81 o 
  -1   4  13      101.08      111.73     11.18 o 
   0   4  13       47.10       61.50     11.05 o 
   1   4  13        5.10        6.38      3.17 o 
   2   4  13       25.52       26.69      4.32 o 
   3   4  13        2.41        6.99      5.14 o 
   4   4  13      180.97      181.95     10.79 o 
  -5   5  13      104.24      107.21     17.90 o 
  -4   5  13      203.23      178.57     12.10 o 
  -3   5  13        1.79        0.00      8.52 o 
  -2   5  13       49.84       59.23      5.95 o 
  -1   5  13        5.62        9.70      5.67 o 
   0   5  13      101.74       93.36      7.83 o 
   1   5  13      189.37      208.32     14.17 o 
   2   5  13       62.32       73.08     10.69 o 
   3   5  13       74.77       80.10      5.39 o 
   4   5  13      198.81      240.39     24.45 o 
  -4   6  13       28.97       31.66     20.96 o 
  -3   6  13       58.67       61.99      5.01 o 
  -2   6  13      123.25      130.28      8.28 o 
  -1   6  13        7.46       10.18      5.03 o 
   0   6  13      189.07      178.34     10.79 o 
   1   6  13      145.73      160.13     15.28 o 
   2   6  13        1.43       -3.48      4.03 o 
   3   6  13      109.32      114.84      8.70 o 
  -3   7  13       83.79       83.84     14.41 o 
  -2   7  13       34.46       34.33      6.44 o 
  -1   7  13        5.65        5.57      4.63 o 
   0   7  13       66.62       69.78      8.47 o 
   1   7  13        3.16        2.65      4.69 o 
  -2 -11  14       40.80       50.02      9.91 o 
  -1 -11  14       16.79       40.69     10.20 o 
   0 -11  14       19.84       21.65      8.81 o 
   1 -11  14       65.58       80.36     11.12 o 
   2 -11  14       19.70       41.18      9.72 o 
  -3 -10  14       85.05      103.51     12.45 o 
  -2 -10  14       89.19      147.40     14.21 o 
  -1 -10  14        7.06       19.65      6.64 o 
   0 -10  14        1.17        0.33      4.94 o 
   1 -10  14        1.23        7.13      7.81 o 
   2 -10  14       37.70       44.17      9.65 o 
   3 -10  14      110.64      117.93     33.95 o 
  -4  -9  14       41.38       39.52      6.79 o 
  -3  -9  14      125.00      196.01     13.48 o 
  -2  -9  14       17.75       17.39      6.24 o 
  -1  -9  14       20.04       23.58      6.94 o 
   0  -9  14       11.20       10.59      6.02 o 
   1  -9  14       10.19       16.18      6.94 o 
   2  -9  14      274.95      251.29     20.74 o 
   3  -9  14        5.42       12.00      8.71 o 
   4  -9  14       12.01        9.37      8.79 o 
  -5  -8  14        0.46        2.93      5.88 o 
  -4  -8  14       76.23       78.46      8.76 o 
  -3  -8  14       13.62       14.89      6.06 o 
  -2  -8  14      428.78      388.04     23.82 o 
  -1  -8  14      207.22      237.23     20.31 o 
   0  -8  14        1.70        5.11      5.40 o 
   1  -8  14       53.87       47.53     10.73 o 
   2  -8  14        1.05        2.76      5.79 o 
   3  -8  14        0.73       -0.98      5.40 o 
   4  -8  14       30.54       26.72      9.93 o 
   5  -8  14       46.30       41.19      7.00 o 
  -5  -7  14       37.10       28.21      6.39 o 
  -4  -7  14      135.41      143.76     12.66 o 
  -3  -7  14       11.13       12.20      5.53 o 
  -2  -7  14      503.42      470.46     22.50 o 
  -1  -7  14       68.22       63.75     10.22 o 
   0  -7  14       70.75       61.24     10.25 o 
   1  -7  14      420.64      410.96     21.66 o 
   2  -7  14      216.10      185.24     14.28 o 
   3  -7  14       49.36       58.83      9.18 o 
   4  -7  14       78.57       82.34     12.72 o 
   5  -7  14        5.34       -1.01      7.30 o 
  -6  -6  14       31.93       32.56      8.72 o 
  -5  -6  14       51.30       60.79      8.05 o 
  -4  -6  14       20.17       18.05      5.91 o 
  -3  -6  14      232.38      206.79     16.42 o 
  -2  -6  14      120.18      126.02     10.69 o 
  -1  -6  14       45.05       50.79      7.65 o 
   0  -6  14      313.41      300.04     20.36 o 
   1  -6  14       44.73       42.35      9.64 o 
   2  -6  14      151.07      138.25     23.58 o 
   3  -6  14      195.86      208.70     14.58 o 
   4  -6  14       10.76        7.33      4.69 o 
   5  -6  14        5.08        4.94      4.53 o 
   6  -6  14       14.77       18.75      7.10 o 
  -6  -5  14        1.10        2.63      4.82 o 
  -5  -5  14        0.29       -2.78      8.39 o 
  -4  -5  14       83.75       76.23      8.91 o 
  -3  -5  14      206.50      198.63     15.54 o 
  -2  -5  14       15.20        5.95      5.34 o 
  -1  -5  14       61.05       60.96      8.30 o 
   0  -5  14       83.17       68.48     10.59 o 
   1  -5  14      275.86      244.97     14.94 o 
   2  -5  14       82.13       91.32      9.47 o 
   3  -5  14        0.01       -0.41      5.50 o 
   4  -5  14       88.75      102.35      9.48 o 
   5  -5  14       39.12       41.93     11.25 o 
   6  -5  14        0.28       -2.77      4.61 o 
  -6  -4  14        0.50       -3.03      5.13 o 
  -5  -4  14       59.85       60.94     12.55 o 
  -4  -4  14      327.11      309.83     17.16 o 
  -3  -4  14        1.15      -11.59     11.59 o 
  -2  -4  14      295.43      381.68     79.69 o 
  -1  -4  14      138.37      145.72     11.00 o 
   0  -4  14      300.50      317.08     20.63 o 
   1  -4  14      147.49      175.02     14.77 o 
   2  -4  14        5.97       -0.25      4.31 o 
   3  -4  14      135.79      188.71     11.67 o 
   4  -4  14       38.77       43.00      9.83 o 
   5  -4  14        8.63        3.05      4.17 o 
   6  -4  14       93.69      112.80      9.13 o 
  -7  -3  14       39.00       23.36     10.92 o 
  -6  -3  14        5.50        0.47      8.58 o 
  -5  -3  14      169.77      181.00     26.53 o 
  -4  -3  14        7.93       11.69      5.81 o 
  -3  -3  14      601.50      726.90     85.81 o 
  -2  -3  14      583.19      576.90     41.92 o 
  -1  -3  14        6.59      129.80     35.15 o 
   0  -3  14      180.67      200.51     28.93 o 
   1  -3  14        5.65        6.77      6.55 o 
   2  -3  14      135.85      240.09     16.71 o 
   3  -3  14      213.46      208.07     11.63 o 
   4  -3  14        8.66        7.24      4.67 o 
   5  -3  14       64.77       90.77     14.09 o 
   6  -3  14       80.45       91.44     11.77 o 
  -7  -2  14       11.90        3.06     15.50 o 
  -6  -2  14       52.42       58.07      8.98 o 
  -5  -2  14       53.17       48.93      8.27 o 
  -4  -2  14       13.94        8.45      6.87 o 
  -3  -2  14      618.92      612.22     26.97 o 
  -2  -2  14       36.62       94.47     13.65 o 
  -1  -2  14      561.18      564.61     30.79 o 
   0  -2  14      180.58      186.34     11.59 o 
   1  -2  14       69.14      117.17     24.02 o 
   2  -2  14      399.24      376.16     14.46 o 
   3  -2  14       23.56       25.03      6.77 o 
   4  -2  14        6.38        2.45      3.66 o 
   5  -2  14      186.01      199.17     13.06 o 
   6  -2  14        7.12        5.82      5.55 o 
  -7  -1  14       43.43       47.38     13.54 o 
  -6  -1  14        3.04       -2.40      8.08 o 
  -5  -1  14       13.85       12.76      8.19 o 
  -4  -1  14      183.94      198.75     28.60 o 
  -3  -1  14       49.00       43.30     13.63 o 
  -2  -1  14      299.67      334.07     33.73 o 
  -1  -1  14      260.33      261.34     17.88 o 
   0  -1  14        1.63       -2.39      4.41 o 
   1  -1  14      376.19      343.15     13.24 o 
   2  -1  14      178.16      152.86     10.50 o 
   3  -1  14        0.30       -0.86      3.88 o 
   4  -1  14      137.71      139.70      8.00 o 
   5  -1  14        9.01       12.64      4.12 o 
   6  -1  14       39.68       46.89      6.84 o 
  -6   0  14        8.90       10.70     17.25 o 
  -5   0  14       88.99       90.47     10.66 o 
  -4   0  14      121.40      117.96     11.13 o 
  -3   0  14       73.66       72.30      9.05 o 
  -2   0  14      287.77      280.57     35.04 o 
  -1   0  14        3.78        3.00      4.06 o 
   0   0  14      218.37      212.09     12.43 o 
   1   0  14      148.24      155.23      8.35 o 
   2   0  14       37.96       36.02      4.97 o 
   3   0  14      117.21      119.11      9.65 o 
   4   0  14       39.87       41.09      7.14 o 
   5   0  14       52.30       49.09      5.62 o 
  -6   1  14        8.44        2.84      8.73 o 
  -5   1  14       76.81       67.90     14.63 o 
  -4   1  14        0.08       -0.43      4.85 o 
  -3   1  14      128.66      141.28     11.28 o 
  -2   1  14      153.07      163.77      8.28 o 
  -1   1  14       23.73       25.80      5.39 o 
   0   1  14       67.54       76.86      7.08 o 
   1   1  14        5.51        5.42      3.53 o 
   2   1  14      405.48      406.17     14.42 o 
   3   1  14      232.64      239.42     10.31 o 
   4   1  14       21.09       16.42      5.11 o 
   5   1  14      246.13      245.67     13.27 o 
  -6   2  14       45.42       24.24     20.96 o 
  -5   2  14       23.80       23.22      4.26 o 
  -4   2  14       33.51       37.21      4.94 o 
  -3   2  14       80.96       86.86      7.74 o 
  -2   2  14        6.37        9.16      3.93 o 
  -1   2  14       56.50       63.10      6.06 o 
   0   2  14       85.31      104.51     11.67 o 
   1   2  14       84.57       87.70      6.33 o 
   2   2  14      282.21      291.67     13.29 o 
   3   2  14       25.95       22.36      4.92 o 
   4   2  14      184.19      194.78      9.11 o 
   5   2  14       80.37       81.71      7.00 o 
  -6   3  14       28.41       34.50     13.54 o 
  -5   3  14       62.49       56.38      7.90 o 
  -4   3  14       43.01       45.88      6.11 o 
  -3   3  14        0.68       -1.44      3.58 o 
  -2   3  14      193.36      184.79     10.83 o 
  -1   3  14      121.02      132.17      7.59 o 
   0   3  14        3.75        2.83      4.65 o 
   1   3  14       46.47       43.89      5.70 o 
   2   3  14       71.93       73.27      5.69 o 
   3   3  14        0.84       -0.20      3.69 o 
   4   3  14       77.91       76.58      5.58 o 
  -5   4  14      152.30      171.18     22.71 o 
  -4   4  14       30.08       18.45      6.90 o 
  -3   4  14       85.45       91.45     10.41 o 
  -2   4  14      159.83      169.14     10.42 o 
  -1   4  14        7.04        7.40      3.76 o 
   0   4  14       28.20       27.67      4.59 o 
   1   4  14       44.24       47.52      5.10 o 
   2   4  14        1.30       -2.12      3.01 o 
   3   4  14      108.66      115.92     13.18 o 
   4   4  14        7.60        0.87      8.30 o 
  -4   5  14        1.30       -6.77      9.17 o 
  -3   5  14      102.53       98.98      6.89 o 
  -2   5  14        0.07       -1.34      6.71 o 
  -1   5  14      122.89      143.10     16.02 o 
   0   5  14      121.57      167.76     26.42 o 
   1   5  14        1.24       12.81      8.84 o 
   2   5  14       63.51       64.99     12.66 o 
   3   5  14       19.22       18.33      8.52 o 
  -3   6  14       46.89       61.72      8.41 o 
  -2   6  14       25.37       31.15      5.13 o 
  -1   6  14       92.88      106.82      8.70 o 
   0   6  14        0.66       10.15      8.73 o 
   1   6  14       69.25       61.99      9.10 o 
  -2 -10  15        4.21        6.68      7.10 o 
  -1 -10  15       86.24      105.89     11.42 o 
   0 -10  15       11.77       11.09      7.02 o 
   1 -10  15       27.13       31.88     15.52 o 
   2 -10  15       90.45       99.07     12.81 o 
  -3  -9  15       16.87       16.78      6.55 o 
  -2  -9  15      212.75      234.94     26.89 o 
  -1  -9  15       63.86       79.41     12.86 o 
   0  -9  15        1.99        1.78      6.80 o 
   1  -9  15       19.49       18.31      7.49 o 
   2  -9  15       37.28       33.71     10.89 o 
   3  -9  15        6.25       10.30      9.24 o 
  -4  -8  15        8.04        9.81      5.91 o 
  -3  -8  15      292.01      300.19     18.15 o 
  -2  -8  15       78.20       73.87      9.80 o 
  -1  -8  15       61.96       64.88     11.38 o 
   0  -8  15       37.85       51.41      9.18 o 
   1  -8  15       12.27       17.94      7.25 o 
   2  -8  15       70.77       59.50     10.19 o 
   3  -8  15       25.13       34.17      8.88 o 
   4  -8  15        0.29        0.81      6.22 o 
  -5  -7  15        3.04        0.18      5.62 o 
  -4  -7  15       28.35       33.12      9.32 o 
  -3  -7  15      177.41      164.94     12.92 o 
  -2  -7  15       49.31       44.38      8.39 o 
  -1  -7  15      571.75      554.39     31.77 o 
   0  -7  15       71.22       77.62     10.09 o 
   1  -7  15      376.83      355.73     25.62 o 
   2  -7  15       93.12       95.78     11.34 o 
   3  -7  15        0.21       -4.83      6.25 o 
   4  -7  15       31.07       30.68      7.40 o 
  -5  -6  15        1.57        1.95      5.90 o 
  -4  -6  15       82.66       79.18     10.59 o 
  -3  -6  15        0.14       -1.54      5.88 o 
  -2  -6  15      319.26      307.66     22.37 o 
  -1  -6  15      363.23      359.80     24.80 o 
   0  -6  15       69.14       72.06     11.27 o 
   1  -6  15      190.82      180.91     16.66 o 
   2  -6  15       30.47       27.42      9.22 o 
   3  -6  15      174.53      177.13     43.34 o 
   4  -6  15       87.19       84.58      8.43 o 
   5  -6  15        0.75       -0.16      4.16 o 
  -5  -5  15       17.07       19.01     12.00 o 
  -4  -5  15        4.92        7.99      7.43 o 
  -3  -5  15       20.43       30.23      8.59 o 
  -2  -5  15      262.70      235.39     15.23 o 
  -1  -5  15        3.96       -0.57      4.91 o 
   0  -5  15      275.45      265.68     16.38 o 
   1  -5  15        6.01        7.99      5.62 o 
   2  -5  15      201.64      200.49     23.36 o 
   3  -5  15      322.85      321.47     18.45 o 
   4  -5  15        2.16       -2.40      6.07 o 
   5  -5  15        2.03        3.26      9.88 o 
  -6  -4  15       80.16       58.72     17.03 o 
  -5  -4  15        0.44       -0.09      4.82 o 
  -4  -4  15      100.52       90.66     10.80 o 
  -3  -4  15      112.30      118.33     14.52 o 
  -2  -4  15       23.91       29.95      8.51 o 
  -1  -4  15      209.99      205.56     20.20 o 
   0  -4  15       48.55       54.70      8.05 o 
   1  -4  15        3.81       -0.89      4.72 o 
   2  -4  15      246.01      236.89     17.47 o 
   3  -4  15       10.58       14.02      5.71 o 
   4  -4  15       76.15       91.50     14.62 o 
   5  -4  15      197.46      205.03     12.09 o 
  -6  -3  15       83.42       86.67     13.81 o 
  -5  -3  15       19.08       21.63      9.21 o 
  -4  -3  15      276.20      300.92     30.19 o 
  -3  -3  15      123.97      132.39     11.95 o 
  -2  -3  15      104.75      138.55     46.40 o 
  -1  -3  15      191.39      176.92     15.19 o 
   0  -3  15        1.19       -0.32      8.11 o 
   1  -3  15      127.34      119.56     12.67 o 
   2  -3  15      110.28      111.65      8.30 o 
   3  -3  15       51.94       61.05      7.87 o 
   4  -3  15      168.15      171.69     12.00 o 
   5  -3  15       36.33       38.69      7.37 o 
  -6  -2  15       33.98       37.48      8.74 o 
  -5  -2  15       37.73       35.04      9.80 o 
  -4  -2  15       77.62       95.72     10.94 o 
  -3  -2  15       52.41       49.59     10.02 o 
  -2  -2  15      335.94      328.54     21.07 o 
  -1  -2  15       25.62       28.15      7.02 o 
   0  -2  15      128.29      126.07     10.94 o 
   1  -2  15      107.83      119.84      9.42 o 
   2  -2  15        4.02        6.34      4.74 o 
   3  -2  15       59.15       55.58      8.24 o 
   4  -2  15       86.74       96.55     10.51 o 
   5  -2  15       21.94       11.70      7.08 o 
  -6  -1  15        3.21        2.84     15.94 o 
  -5  -1  15       34.05       33.88     10.61 o 
  -4  -1  15       11.50        2.72      7.47 o 
  -3  -1  15      120.53      118.61     14.73 o 
  -2  -1  15       85.63       77.13     27.73 o 
  -1  -1  15      105.84      108.25     16.16 o 
   0  -1  15      154.06      160.01      9.93 o 
   1  -1  15       44.41       42.40      7.63 o 
   2  -1  15      108.10      107.39      8.75 o 
   3  -1  15       99.02       94.51      7.46 o 
   4  -1  15        2.35        0.08      3.33 o 
   5  -1  15      164.13      173.16     11.79 o 
  -6   0  15       36.78       37.55     13.76 o 
  -5   0  15        1.66        0.53      5.53 o 
  -4   0  15      189.45      193.05     15.20 o 
  -3   0  15      116.58      116.65     15.94 o 
  -2   0  15        7.80       11.06      7.59 o 
  -1   0  15      231.90      241.87     11.10 o 
   0   0  15        3.22        5.51      4.36 o 
   1   0  15      196.03      218.65     11.95 o 
   2   0  15      225.08      211.76     14.38 o 
   3   0  15       15.96       17.74      4.50 o 
   4   0  15       34.81       31.75      5.87 o 
   5   0  15       68.33       71.99      7.95 o 
  -5   1  15       48.05       51.75     15.07 o 
  -4   1  15       77.07       86.67     10.82 o 
  -3   1  15       25.72       30.05      7.44 o 
  -2   1  15       80.50       79.05      6.99 o 
  -1   1  15      156.09      149.49      9.63 o 
   0   1  15        4.40        6.75      5.13 o 
   1   1  15      154.13      155.99      9.74 o 
   2   1  15       27.78       23.84      4.80 o 
   3   1  15       40.49       40.49      6.08 o 
   4   1  15      111.74      117.84      7.51 o 
  -5   2  15       99.72      107.65     10.95 o 
  -4   2  15       12.79       15.39      6.56 o 
  -3   2  15        0.74        3.50      3.43 o 
  -2   2  15       94.44       92.89     10.11 o 
  -1   2  15       24.94       25.35      5.35 o 
   0   2  15       25.10       32.07      5.11 o 
   1   2  15      114.71      114.02      7.68 o 
   2   2  15        5.24        3.95      4.05 o 
   3   2  15       77.04       87.73      8.09 o 
   4   2  15        1.74        3.05      3.38 o 
  -4   3  15        9.24        5.98      4.03 o 
  -3   3  15       55.01       49.04      8.85 o 
  -2   3  15       22.86       20.59      4.59 o 
  -1   3  15       40.57       49.78      8.23 o 
   0   3  15       69.25       66.68      7.18 o 
   1   3  15        0.06       -0.84      3.98 o 
   2   3  15       19.00       11.99      4.54 o 
   3   3  15       20.48       20.83      4.62 o 
  -4   4  15       68.58       62.18     12.34 o 
  -3   4  15        9.10        8.76      4.58 o 
  -2   4  15       30.35       26.40      6.76 o 
  -1   4  15      117.61      113.96      9.73 o 
   0   4  15       12.78       11.13      4.21 o 
   1   4  15      100.98       87.01     11.66 o 
   2   4  15       82.70       87.26      6.51 o 
  -2   5  15      162.29      171.89     14.88 o 
  -1   5  15       21.42       24.73      5.90 o 
   0   5  15      110.92      115.43     10.04 o 
   1   5  15      131.99      141.58     18.66 o 
  -2  -9  16        4.78        0.82      6.58 o 
  -1  -9  16       76.74       73.45     10.79 o 
   0  -9  16       81.48       84.34     11.58 o 
   1  -9  16       20.19       15.14      9.62 o 
   2  -9  16        5.85        2.77      8.29 o 
  -3  -8  16       10.29        6.47      6.22 o 
  -2  -8  16      183.23      174.08     14.80 o 
  -1  -8  16      199.32      166.37     14.49 o 
   0  -8  16        6.77        1.40      5.78 o 
   1  -8  16       90.77       81.04     14.27 o 
   2  -8  16        1.08        0.84      5.94 o 
   3  -8  16       99.77       86.81     12.35 o 
  -4  -7  16        6.70        5.62      5.91 o 
  -3  -7  16      146.79      137.74     15.21 o 
  -2  -7  16      127.49      134.31     16.22 o 
  -1  -7  16        2.39        0.16      9.32 o 
   0  -7  16      455.92      434.41     24.32 o 
   1  -7  16       27.41       32.87      8.56 o 
   2  -7  16        2.75        3.30      6.17 o 
   3  -7  16      147.55      117.60     13.34 o 
  -4  -6  16        9.70       11.66      6.46 o 
  -3  -6  16       85.17       96.13     13.12 o 
  -2  -6  16       16.15       12.50      6.68 o 
  -1  -6  16      160.65      158.99     14.05 o 
   0  -6  16      141.03      133.76     12.92 o 
   1  -6  16        2.42        5.40     10.78 o 
   2  -6  16      236.37      233.49     20.16 o 
   3  -6  16       59.68       62.87     12.28 o 
   4  -6  16       37.43       38.75      8.11 o 
  -5  -5  16        1.61       -0.49      5.44 o 
  -4  -5  16       36.17       37.51     10.74 o 
  -3  -5  16        9.22       16.59      8.96 o 
  -2  -5  16       50.63       60.19     16.20 o 
  -1  -5  16      183.61      190.87     18.37 o 
   0  -5  16        0.56        1.68      5.34 o 
   1  -5  16       91.47      103.05     11.15 o 
   2  -5  16       27.78       24.90      7.56 o 
   3  -5  16       68.89       97.07     16.86 o 
   4  -5  16       77.53       85.63      8.98 o 
  -5  -4  16       60.73       57.82     10.06 o 
  -4  -4  16       26.27       31.10      9.68 o 
  -3  -4  16       37.09       43.63      8.86 o 
  -2  -4  16       40.15       51.62      8.74 o 
  -1  -4  16       24.75       26.24      8.83 o 
   0  -4  16       27.35       31.22      9.20 o 
   1  -4  16       45.08       47.68     11.46 o 
   2  -4  16       21.73       14.73      5.86 o 
   3  -4  16      300.92      300.94     19.64 o 
   4  -4  16      111.08      114.14     10.71 o 
  -5  -3  16      109.23       97.43     20.83 o 
  -4  -3  16        6.48        1.59      8.08 o 
  -3  -3  16      173.84      182.28     25.45 o 
  -2  -3  16       39.36       42.57     10.82 o 
  -1  -3  16       30.83       36.18      7.96 o 
   0  -3  16      180.95      193.18     17.36 o 
   1  -3  16       46.23       43.82      8.05 o 
   2  -3  16       50.52       60.20      8.15 o 
   3  -3  16      133.76      123.17      9.39 o 
   4  -3  16        9.36        8.75      6.94 o 
  -5  -2  16       23.08       27.15      8.48 o 
  -4  -2  16      122.18      128.08     13.43 o 
  -3  -2  16       86.65      100.90     11.62 o 
  -2  -2  16        0.07       -0.10      5.93 o 
  -1  -2  16      194.95      208.12     18.90 o 
   0  -2  16      220.58      214.63     16.81 o 
   1  -2  16        4.01        2.52      4.13 o 
   2  -2  16       24.87       25.16      6.17 o 
   3  -2  16        2.33        5.92      4.41 o 
   4  -2  16       16.88       18.61      6.24 o 
  -5  -1  16       13.72       14.85      7.65 o 
  -4  -1  16      119.80      119.28     13.03 o 
  -3  -1  16        3.19       -6.28      6.28 o 
  -2  -1  16       10.41       13.42      6.61 o 
  -1  -1  16       65.38       75.50      9.65 o 
   0  -1  16        5.18        3.90      4.82 o 
   1  -1  16      105.27      118.93      8.73 o 
   2  -1  16       30.48       31.90      5.78 o 
   3  -1  16       25.94       20.67      5.84 o 
   4  -1  16       35.62       34.83      6.31 o 
  -5   0  16       37.87       39.87      9.67 o 
  -4   0  16        5.12        2.90      6.18 o 
  -3   0  16        9.71        7.47      8.36 o 
  -2   0  16       61.72       52.37      6.74 o 
  -1   0  16        0.00        0.96      3.72 o 
   0   0  16      284.06      277.91     13.05 o 
   1   0  16       93.77      104.21      9.42 o 
   2   0  16       60.61       57.75      8.72 o 
   3   0  16       67.13       68.37      8.22 o 
   4   0  16        5.23        5.22      5.45 o 
  -4   1  16       12.13       14.62      4.40 o 
  -3   1  16       94.84       91.24      7.19 o 
  -2   1  16       64.11       68.30      9.72 o 
  -1   1  16       28.72       24.35      5.28 o 
   0   1  16      168.65      164.63      9.85 o 
   1   1  16       11.64        8.94      6.26 o 
   2   1  16      383.50      370.07     15.77 o 
   3   1  16       58.79       58.81      7.31 o 
  -4   2  16       60.48       57.10      6.71 o 
  -3   2  16       16.90       16.29      5.89 o 
  -2   2  16        2.98        2.64      4.08 o 
  -1   2  16      178.51      193.14     17.67 o 
   0   2  16       69.00       75.45      7.96 o 
   1   2  16       98.18       97.81     15.08 o 
   2   2  16       66.87       64.71      6.83 o 
  -3   3  16        0.12        0.73      3.99 o 
  -2   3  16       84.57       98.69     11.32 o 
  -1   3  16       44.92       37.91      8.35 o 
   0   3  16       11.87       10.59      4.70 o 
   1   3  16      110.11      111.82     11.50 o 
  -1   4  16       14.98       22.76      8.45 o 
   0   4  16      169.04      181.44     20.52 o 
  -1  -8  17       88.90      105.85     15.43 o 
   0  -8  17       86.72       78.99     11.62 o 
   1  -8  17       17.02       12.46      7.80 o 
  -2  -7  17       97.56      119.17     13.34 o 
  -1  -7  17      145.19      127.71     13.70 o 
   0  -7  17        4.68        2.11      7.40 o 
   1  -7  17       77.41       71.50     18.89 o 
   2  -7  17      104.00      111.45     22.27 o 
  -3  -6  17       20.96       17.71      9.65 o 
  -2  -6  17       70.97       85.79     14.53 o 
  -1  -6  17       13.09       12.27      9.48 o 
   0  -6  17       70.76       64.24     10.44 o 
   1  -6  17      182.16      181.85     18.78 o 
   2  -6  17       17.20       16.60      9.25 o 
  -3  -5  17       40.01       42.06      9.14 o 
  -2  -5  17       37.86       50.48      9.42 o 
  -1  -5  17        0.92        0.01      5.28 o 
   0  -5  17       43.30       46.65      9.42 o 
   1  -5  17       24.35       18.51      9.42 o 
   2  -5  17       72.21       80.21     11.06 o 
   3  -5  17       44.61       42.66      7.52 o 
  -4  -4  17       21.91       18.43      8.02 o 
  -3  -4  17       47.69       48.40      9.65 o 
  -2  -4  17        8.80       12.21      9.12 o 
  -1  -4  17        7.22       11.15      8.59 o 
   0  -4  17       32.22       39.43     10.58 o 
   1  -4  17       22.00       19.80      9.18 o 
   2  -4  17      156.33      191.59     16.12 o 
   3  -4  17        0.19        1.78      5.29 o 
  -4  -3  17       43.74       40.27      9.79 o 
  -3  -3  17        0.50        6.09      6.65 o 
  -2  -3  17       45.55       46.19     11.24 o 
  -1  -3  17       69.80       69.92     10.15 o 
   0  -3  17       17.46       13.33      8.79 o 
   1  -3  17      126.52      124.16      9.92 o 
   2  -3  17       41.33       45.03      8.03 o 
   3  -3  17       36.82       42.55      9.59 o 
  -4  -2  17        0.23       -1.59      7.48 o 
  -3  -2  17       36.39       40.56     12.32 o 
  -2  -2  17      197.80      219.69     21.41 o 
  -1  -2  17       28.16       25.77      9.25 o 
   0  -2  17       60.53       58.81      8.18 o 
   1  -2  17      134.40      138.54     17.51 o 
   2  -2  17        5.55        1.37      4.81 o 
   3  -2  17      144.25      142.79     12.31 o 
  -4  -1  17       13.02       14.63      7.96 o 
  -3  -1  17      129.72      145.82     17.49 o 
  -2  -1  17        0.38       -0.41      5.50 o 
  -1  -1  17       55.37       51.24      7.89 o 
   0  -1  17      257.78      260.25     15.81 o 
   1  -1  17        9.95        9.53      5.05 o 
   2  -1  17      122.42      132.44     10.20 o 
   3  -1  17        1.97        2.40     13.32 o 
  -3   0  17      102.96       88.01     24.54 o 
  -2   0  17        7.06        2.03      4.11 o 
  -1   0  17       84.52       77.88      8.61 o 
   0   0  17        0.90        4.31      5.99 o 
   1   0  17      209.59      216.70     14.07 o 
   2   0  17      141.45      149.18     12.48 o 
  -3   1  17        0.43        2.20      6.06 o 
  -2   1  17       21.13       20.88      5.68 o 
  -1   1  17       25.55       22.81      6.75 o 
   0   1  17       61.52       68.26      8.64 o 
   1   1  17      330.21      338.04     16.13 o 
  -2   2  17       48.47       45.20     14.41 o 
  -1   2  17        0.12        2.28      4.11 o 
   0   2  17        8.56        8.95      4.86 o 
  -1  -5  18       77.76       71.18     27.29 o 
   0  -5  18        2.97       -0.32      6.99 o 
   1  -5  18       87.79      101.53     19.43 o 
  -2  -4  18      106.40      112.72     13.83 o 
  -1  -4  18        2.63        9.38      7.27 o 
   0  -4  18       18.09       16.44      7.80 o 
   1  -4  18      119.50      127.81     23.65 o 
  -2  -3  18       90.87       80.77     12.25 o 
  -1  -3  18       17.13       17.39     13.83 o 
   0  -3  18       43.07       34.79      8.89 o 
   1  -3  18        3.29        1.25      4.63 o 
  -2  -2  18       47.74       62.93     11.47 o 
  -1  -2  18       58.44       56.60     10.41 o 
   0  -2  18       26.07       21.07      7.04 o 
   1  -2  18       12.69        6.73      5.21 o 
  -1  -1  18        9.67        5.91      5.41 o 
   0  -1  18       35.42       33.09      6.65 o 
                                                 
